# Supplementary material for: A new computational method to split large biochemical networks into coherent subnets
Source: BMC Syst Biol. 2011 Feb 7;5:25. doi: 10.1186/1752-0509-5-25 (PMC3045323; doi:10.1186/1752-0509-5-25)
Supplement: Additional file 3 — Genome scale Arabidopsis model. Specification of the network model extracted from Aracyc 4.5 and used for demonstration in the Methods section, as an SBML file. [file 1752-0509-5-25-S3.SBML]

<?xml version="1.0" encoding="UTF-8"?> <sbml 
xmlns="http://www.sbml.org/sbml/level2"
xmlns:sbml="http://www.sbml.org/sbml/level2" version="1" level="2"
xmlns:math="http://www.w3.org/1998/Math/MathML"
xmlns:html="http://www.w3.org/1999/xhtml"   >
<model id="Test X format conversion by Netsplitter" name="Full network" >
<notes>Metabolic subnetwork extracted by SubnetSplitter on Thu 15 Oct 2009 16:10:31</notes>
<notes>Stoichiometry file processed is: H:\My Documents\Research\Projects\FluxBalance\BioCyc\Test\Test.sbml</notes>
<listOfCompartments>
<compartment id="CCO-CYTOSOL" spatialDimensions="3" />
<compartment id="CCO-EXTRACELLULAR" spatialDimensions="3" />
<compartment id="CCO-GOLGI-LUM" spatialDimensions="3" />
<compartment id="SYSTEM" spatialDimensions="3" />
</listOfCompartments>
<listOfSpecies>
<species id="DUMMY" compartment="SYSTEM" initialAmount="10.0" name="Dummy" />
<species id="10-FORMYL-THF" compartment="SYSTEM" charge="0" initialAmount="10.0" name="N10-formyl-THF (Type:FORMYL-THF-GLU-N )" />
<species id="12-OXO-CIS-9-DODECENOATE" compartment="SYSTEM" charge="0" initialAmount="10.0" name="12-oxo-cis-9-dodecenoate (Type:Long-Chain-Fatty-Acids )" />
<species id="131-OXO-MAGNESIUM-PROTOPORPHYRIN-IX-13-M" compartment="SYSTEM" charge="0" initialAmount="10.0" name="131-oxo-magnesium-protoporphyrin IX 13-monomethyl ester (Type:Unclassified-Compounds )" />
<species id="13-HYDROPEROXYOCTADECA-911-DIENOATE" compartment="SYSTEM" charge="0" initialAmount="10.0" name="13(S)-hydroperoxyoctadeca-9;11-dienoate (Type:Long-Chain-Fatty-Acids )" />
<species id="13-HYDROXY-MAGNESIUM-PROTOPORP" compartment="SYSTEM" charge="0" initialAmount="10.0" name="131-hydroxy-magnesium-protoporphyrin IX 13-monomethyl ester (Type:Unclassified-Compounds )" />
<species id="1-4-alpha-D-galacturonosyl" compartment="SYSTEM" charge="0" initialAmount="10.0" name="No_Name (No_Type )" />
<species id="16-HYDROXYPALMITATE" compartment="SYSTEM" charge="0" initialAmount="10.0" name="16-hydroxypalmitate (Type:Unclassified-Compounds )" />
<species id="18-HYDROXYOLEATE" compartment="SYSTEM" charge="0" initialAmount="10.0" name="18-hydroxyoleate (Type:Unclassified-Compounds )" />
<species id="18-OXOOLEATE" compartment="SYSTEM" charge="0" initialAmount="10.0" name="18-oxooleate (Type:Unclassified-Compounds )" />
<species id="1-KETO-2-METHYLVALERATE" compartment="SYSTEM" charge="0" initialAmount="10.0" name="2;3-dihydroxy-3-methylvalerate (Type:Unclassified-Compounds )" />
<species id="1-L-MYO-INOSITOL-1-P" compartment="SYSTEM" charge="0" initialAmount="10.0" name="D-myo-inositol (3)-monophosphate (Type:Myo-inositol-monophosphates )" />
<species id="1-O-SINAPOYL-BETA-D-GLUCOSE" compartment="SYSTEM" charge="0" initialAmount="10.0" name="1-O-sinapoyl-beta;-D-glucose (Type:Phenylpropanoids )" />
<species id="2-2-METHYLTHIOETHYLMALIC-ACID" compartment="SYSTEM" charge="0" initialAmount="10.0" name="2-(2'-methylthio)ethylmalic-acid (Type:All-Carboxy-Acids )" />
<species id="2,3-dihydrodipicolinate" compartment="SYSTEM" charge="0" initialAmount="10.0" name="L-2;3-dihydrodipicolinate (Type:Unclassified-Compounds )" />
<species id="2-ACETO-2-HYDROXY-BUTYRATE" compartment="SYSTEM" charge="0" initialAmount="10.0" name="2-aceto-2-hydroxy-butyrate (Type:Unclassified-Compounds )" />
<species id="2-ACETO-LACTATE" compartment="SYSTEM" charge="0" initialAmount="10.0" name="2-acetolactate (Type:Unclassified-Compounds )" />
<species id="2-Acylglycero-Phosphocholines" compartment="SYSTEM" charge="0" initialAmount="10.0" name="No_Name (No_Type )" />
<species id="2-C-METHYL-D-ERYTHRITOL-4-PHOSPHATE" compartment="SYSTEM" charge="0" initialAmount="10.0" name="2-C-methyl-D-erythritol-4-phosphate (Type:Unclassified-Compounds )" />
<species id="2-COUMARATE" compartment="SYSTEM" charge="0" initialAmount="10.0" name="2-coumarate (Type:Coumarins )" />
<species id="2-DEHYDROPANTOATE" compartment="SYSTEM" charge="0" initialAmount="10.0" name="2-dehydropantoate (Type:Unclassified-Compounds )" />
<species id="2-D-THREO-HYDROXY-3-CARBOXY-ISOCAPROATE" compartment="SYSTEM" charge="0" initialAmount="10.0" name="3-isopropylmalate (Type:Unclassified-Compounds )" />
<species id="2-HYDROXY-3-KETO-5-METHYLTHIO-1-PHOSPHOP" compartment="SYSTEM" charge="0" initialAmount="10.0" name="2-hydroxy-3-keto-5-methylthio-1-phosphopentene (Type:Unclassified-Compounds )" />
<species id="2K-4CH3-PENTANOATE" compartment="SYSTEM" charge="0" initialAmount="10.0" name="2-ketoisocaproate (Type:Unclassified-Compounds )" />
<species id="2K-ADIPATE" compartment="SYSTEM" charge="0" initialAmount="10.0" name="alpha;-ketoadipate (Type:Unclassified-Compounds )" />
<species id="2-KETO-3-METHYL-VALERATE" compartment="SYSTEM" charge="0" initialAmount="10.0" name="2-keto-3-methyl-valerate (Type:Unclassified-Compounds )" />
<species id="2-KETOGLUTARATE" compartment="SYSTEM" charge="0" initialAmount="10.0" name="alpha;-ketoglutarate (Type:Unclassified-Compounds )" />
<species id="2-KETO-ISOVALERATE" compartment="SYSTEM" charge="0" initialAmount="10.0" name="2-keto-isovalerate (Type:Unclassified-Compounds )" />
<species id="2-METHYL-3-HYDROXY-BUTYRYL-COA" compartment="SYSTEM" charge="0" initialAmount="10.0" name="2-methyl-3-hydroxybutyryl-CoA (Type:All-Coas )" />
<species id="2-METHYL-6-SOLANYL-14-BENZOQUINONE" compartment="SYSTEM" charge="0" initialAmount="10.0" name="2-methyl-6-solanyl-1;4-benzoquinone (Type:a )" />
<species id="2-METHYL-ACETO-ACETYL-COA" compartment="SYSTEM" charge="0" initialAmount="10.0" name="2-methylacetoacetyl-CoA (Type:All-Coas )" />
<species id="2-METHYL-BUTYRYL-COA" compartment="SYSTEM" charge="0" initialAmount="10.0" name="S-2-methyl-butyryl-CoA (Type:All-Coas )" />
<species id="2-OXO-5-METHYLTHIOPENTANOIC-ACID" compartment="SYSTEM" charge="0" initialAmount="10.0" name="2-oxo-5-methylthiopentanoic-acid (Type:2-Oxo-Acids )" />
<species id="2-Oxo-Acids" compartment="SYSTEM" charge="0" initialAmount="10.0" name="No_Name (No_Type )" />
<species id="2-OXOBUTANOATE" compartment="SYSTEM" charge="0" initialAmount="10.0" name="2-oxobutanoate (Type:Unclassified-Compounds )" />
<species id="2-PG" compartment="SYSTEM" charge="0" initialAmount="10.0" name="2-phosphoglycerate (Type:Glycerates )" />
<species id="2-PHOSPHO-4-CYTIDINE-5-DIPHOSPHO-2-C-MET" compartment="SYSTEM" charge="0" initialAmount="10.0" name="2-phospho-4-(cytidine 5'-diphospho)-2-C-methyl-D-erythritol (Type:Sugar-Phosphate )" />
<species id="3-2-METHYLTHIOETHYLMALIC-ACID" compartment="SYSTEM" charge="0" initialAmount="10.0" name="3-(2'-methylthio)ethylmalic-acid (Type:All-Carboxy-Acids )" />
<species id="3-CARBOXY-3-HYDROXY-ISOCAPROATE" compartment="SYSTEM" charge="0" initialAmount="10.0" name="2-isopropylmalate (Type:Unclassified-Compounds )" />
<species id="3-CYANOPYRIDINE" compartment="SYSTEM" charge="0" initialAmount="10.0" name="3-cyanopyridine (Type:Unclassified-Compounds )" />
<species id="3-DEHYDRO-SHIKIMATE" compartment="SYSTEM" charge="0" initialAmount="10.0" name="3-dehydro-shikimate (Type:Unclassified-Compounds )" />
<species id="3-DEOXY-D-ARABINO-HEPTULOSONATE-7-P" compartment="SYSTEM" charge="0" initialAmount="10.0" name="3-deoxy-D-arabino-heptulosonate-7-phosphate (Type:Unclassified-Compounds )" />
<species id="3-ENOLPYRUVYL-SHIKIMATE-5P" compartment="SYSTEM" charge="0" initialAmount="10.0" name="5-enolpyruvyl-shikimate-3-phosphate (Type:Unclassified-Compounds )" />
<species id="3-HYDROXY-3-METHYL-GLUTARYL-COA" compartment="SYSTEM" charge="0" initialAmount="10.0" name="3-hydroxy-3-methyl-glutaryl-CoA (Type:All-Coas )" />
<species id="3-HYDROXYACYL-COA" compartment="SYSTEM" charge="0" initialAmount="10.0" name="No_Name (No_Type )" />
<species id="3-HYDROXY-ISOBUTYRATE" compartment="SYSTEM" charge="0" initialAmount="10.0" name="3-hydroxy-isobutyrate (Type:Unclassified-Compounds )" />
<species id="3-HYDROXY-ISOBUTYRYL-COA" compartment="SYSTEM" charge="0" initialAmount="10.0" name="3-hydroxy-isobutyryl-CoA (Type:All-Coas )" />
<species id="3-HYDROXY-PROPIONATE" compartment="SYSTEM" charge="0" initialAmount="10.0" name="3-hydroxy-propionate (Type:Unclassified-Compounds )" />
<species id="3-HYDROXY-PROPIONYL-COA" compartment="SYSTEM" charge="0" initialAmount="10.0" name="3-hydroxypropionyl-CoA (Type:All-Coas )" />
<species id="3-KETOACYL-COA" compartment="SYSTEM" charge="0" initialAmount="10.0" name="No_Name (No_Type )" />
<species id="3-METHYL-CROTONYL-COA" compartment="SYSTEM" charge="0" initialAmount="10.0" name="3-methylcrotonyl-CoA (Type:All-Coas )" />
<species id="3-METHYLTHIOPROPYL-DESULFO-GLUCOSINOLATE" compartment="SYSTEM" charge="0" initialAmount="10.0" name="3-methylthiopropyl-desulfoglucosinolate (Type:Aliphatic-Aldoximes )" />
<species id="3-P-HYDROXYPYRUVATE" compartment="SYSTEM" charge="0" initialAmount="10.0" name="3-phospho-hydroxypyruvate (Type:Unclassified-Compounds )" />
<species id="3-P-SERINE" compartment="SYSTEM" charge="0" initialAmount="10.0" name="3-phospho-serine (Type:Phosphoserines )" />
<species id="3-UREIDO-PROPIONATE" compartment="SYSTEM" charge="0" initialAmount="10.0" name="3-ureidopropionate (Type:Unclassified-Compounds )" />
<species id="44-DIMETHYL-824-CHOLESTADIENOL" compartment="SYSTEM" charge="0" initialAmount="10.0" name="4;4-dimethyl-5alpha;-cholesta-8;24-dien-3-beta;-ol (Type:3-Beta-Hydroxysterols )" />
<species id="44-DIMETHYL-CHOLESTA-812-24-TRIENOL" compartment="SYSTEM" charge="0" initialAmount="10.0" name="4;4-dimethyl-5-alpha;-cholesta-8;14;24-trien-3-beta;-ol (Type:3-Beta-Hydroxysterols )" />
<species id="4-AMINO-4-DEOXYCHORISMATE" compartment="SYSTEM" charge="0" initialAmount="10.0" name="4-amino-4-deoxychorismate (Type:Unclassified-Compounds )" />
<species id="4-AMINO-BUTYRALDEHYDE" compartment="SYSTEM" charge="0" initialAmount="10.0" name="4-aminobutanal (Type:Aliphatic-Omega-Amino-Aldehydes )" />
<species id="4-AMINO-BUTYRATE" compartment="SYSTEM" charge="0" initialAmount="10.0" name="4-aminobutyrate (Type:Unclassified-Compounds )" />
<species id="4-COUMAROYLQUINATE" compartment="SYSTEM" charge="0" initialAmount="10.0" name="4-coumaroylquinate (Type:Unclassified-Compounds )" />
<species id="4-CYTIDINE-5-DIPHOSPHO-2-C" compartment="SYSTEM" charge="0" initialAmount="10.0" name="4-(cytidine 5'-diphospho)-2-C-methyl-D-erythritol (Type:CDP-SUGARS )" />
<species id="4-FUMARYL-ACETOACETATE" compartment="SYSTEM" charge="0" initialAmount="10.0" name="4-fumaryl-acetoacetate (Type:Unclassified-Compounds )" />
<species id="4-MALEYL-ACETOACETATE" compartment="SYSTEM" charge="0" initialAmount="10.0" name="4-maleyl-acetoacetate (Type:Unclassified-Compounds )" />
<species id="4-METHYL-824-CHOLESTADIENOL" compartment="SYSTEM" charge="0" initialAmount="10.0" name="4-alpha;-methyl zymosterol (Type:3-Beta-Hydroxysterols )" />
<species id="4-P-PANTOTHENATE" compartment="SYSTEM" charge="0" initialAmount="10.0" name="D-4'-phosphopantothenate (Type:Unclassified-Compounds )" />
<species id="4-PRENYLPHLORISOBUTYROPHENONE" compartment="SYSTEM" charge="0" initialAmount="10.0" name="4-prenylphlorisobutyrophenone (Type:Unclassified-Compounds )" />
<species id="5,10-methenyl-thf" compartment="SYSTEM" charge="0" initialAmount="10.0" name="5;10-methenyl-THF (Type:5,10-Methenyl-THF-Glu-n )" />
<species id="5-ALPHA-CHOLESTA-724-DIEN-3-BETA-OL" compartment="SYSTEM" charge="0" initialAmount="10.0" name="5alpha;-cholesta-7;24-dien-3beta;-ol (Type:3-Beta-Hydroxysterols )" />
<species id="5-AMINO-LEVULINATE" compartment="SYSTEM" charge="0" initialAmount="10.0" name="5-amino-levulinate (Type:Unclassified-Compounds )" />
<species id="5-FORMYL-THF" compartment="SYSTEM" charge="0" initialAmount="10.0" name="N5-formyl-THF (Type:N5-Formyl-THF-Glu )" />
<species id="5-HYDROXY-CONIFERALDEHYDE" compartment="SYSTEM" charge="0" initialAmount="10.0" name="5-hydroxy-coniferaldehyde (Type:Unclassified-Compounds )" />
<species id="5-HYDROXY-FERULIC-ACID" compartment="SYSTEM" charge="0" initialAmount="10.0" name="5-hydroxy-ferulic-acid (Type:Unclassified-Compounds )" />
<species id="5-HYDROXYISOURATE" compartment="SYSTEM" charge="0" initialAmount="10.0" name="5-hydroxyisourate (Type:Unclassified-Compounds )" />
<species id="5-L-GLUTAMYL-L-AMINO-ACID" compartment="SYSTEM" charge="0" initialAmount="10.0" name="(5-L-glutamyl)-L-amino acid (Type:Unclassified-Compounds )" />
<species id="5-METHYL-THF" compartment="SYSTEM" charge="0" initialAmount="10.0" name="5-methyl-THF (Type:5-METHYL-THF-GLU-N )" />
<species id="5-METHYLTHIOADENOSINE" compartment="SYSTEM" charge="0" initialAmount="10.0" name="5'-methylthioadenosine (Type:Unclassified-Compounds )" />
<species id="5-OXOPROLINE" compartment="SYSTEM" charge="0" initialAmount="10.0" name="5-oxoproline (Type:Unclassified-Compounds )" />
<species id="5-P-BETA-D-RIBOSYL-AMINE" compartment="SYSTEM" charge="0" initialAmount="10.0" name="5-phospho-beta;-D-ribosyl-amine (Type:Unclassified-Compounds )" />
<species id="5-PHOSPHORIBOSYL-5-AMINOIMIDAZOLE" compartment="SYSTEM" charge="0" initialAmount="10.0" name="5-aminoimidazole ribonucleotide (Type:Unclassified-Compounds )" />
<species id="5-PHOSPHO-RIBOSYL-GLYCINEAMIDE" compartment="SYSTEM" charge="0" initialAmount="10.0" name="5-phospho-ribosyl-glycineamide (Type:Amino-Acid-Derivatives )" />
<species id="5-PHOSPHORIBOSYL-N-FORMYLGLYCINEAMIDINE" compartment="SYSTEM" charge="0" initialAmount="10.0" name="5-phosphoribosyl-N-formylglycineamidine (Type:Amino-Acid-Derivatives )" />
<species id="5-P-RIBOSYL-N-FORMYLGLYCINEAMIDE" compartment="SYSTEM" charge="0" initialAmount="10.0" name="5'-phosphoribosyl-N-formylglycineamide (Type:Amino-Acid-Derivatives )" />
<species id="7,8-dihydropteroate" compartment="SYSTEM" charge="0" initialAmount="10.0" name="7;8-dihydropteroate (Type:All-Folates )" />
<species id="7997-TETRA-CIS-LYCOPENE" compartment="SYSTEM" charge="0" initialAmount="10.0" name="7;9;9';7'-tetra-cis-lycopene (Type:Unclassified-Compounds )" />
<species id="799-TRI-CIS-NEUROSPORENE" compartment="SYSTEM" charge="0" initialAmount="10.0" name="7;9;9'-tri-cis-neurosporene (Type:Unclassified-Compounds )" />
<species id="8-AMINO-7-OXONONANOATE" compartment="SYSTEM" charge="0" initialAmount="10.0" name="8-amino-7-oxononanoate (Type:Unclassified-Compounds )" />
<species id="910-EPOXY-18-HYDROXYSTEARATE" compartment="SYSTEM" charge="0" initialAmount="10.0" name="9;10-epoxy-18-hydroxystearate (Type:Unclassified-Compounds )" />
<species id="99-DI-CIS-ZETA-CAROTENE" compartment="SYSTEM" charge="0" initialAmount="10.0" name="9;9'-di-cis-zeta-carotene (Type:Unclassified-Compounds )" />
<species id="Acceptor" compartment="SYSTEM" charge="0" initialAmount="10.0" name="No_Name (No_Type )" />
<species id="ACET" compartment="SYSTEM" charge="0" initialAmount="10.0" name="acetate (Type:Unclassified-Compounds )" />
<species id="ACETALD" compartment="SYSTEM" charge="0" initialAmount="10.0" name="acetaldehyde (Type:Unclassified-Compounds )" />
<species id="ACETOACETYL-COA" compartment="SYSTEM" charge="0" initialAmount="10.0" name="acetoacetyl-CoA (Type:3-KETOACYL-COA )" />
<species id="ACETYL-COA" compartment="SYSTEM" charge="0" initialAmount="10.0" name="acetyl-CoA (Type:All-Coas )" />
<species id="ACETYL-GLU" compartment="SYSTEM" charge="0" initialAmount="10.0" name="N-acetyl-L-glutamate (Type:Amino-Acid-Derivatives )" />
<species id="ACETYLSERINE" compartment="SYSTEM" charge="0" initialAmount="10.0" name="O-acetyl-L-serine (Type:Unclassified-Compounds )" />
<species id="ACP" compartment="SYSTEM" charge="0" initialAmount="10.0" name="No_Name (No_Type )" />
<species id="ACRYLAMIDE" compartment="SYSTEM" charge="0" initialAmount="10.0" name="acrylamide (Type:Unclassified-Compounds )" />
<species id="ACRYLYL-COA" compartment="SYSTEM" charge="0" initialAmount="10.0" name="acrylyl-CoA (Type:All-Coas )" />
<species id="ACYL-COA" compartment="SYSTEM" charge="0" initialAmount="10.0" name="No_Name (No_Type )" />
<species id="ACYL-SN-GLYCEROL-3P" compartment="SYSTEM" charge="0" initialAmount="10.0" name="No_Name (No_Type )" />
<species id="ADENINE" compartment="SYSTEM" charge="0" initialAmount="10.0" name="adenine (Type:Purines )" />
<species id="ADENOSINE" compartment="SYSTEM" charge="0" initialAmount="10.0" name="adenosine (Type:Purine-Ribonucleosides )" />
<species id="ADENOSYL-HOMO-CYS" compartment="SYSTEM" charge="0" initialAmount="10.0" name="S-adenosyl-L-homocysteine (Type:Non-standard-amino-acids )" />
<species id="ADENYLOSUCC" compartment="SYSTEM" charge="0" initialAmount="10.0" name="adenylo-succinate (Type:Base-Derivatives )" />
<species id="ADP" compartment="SYSTEM" charge="0" initialAmount="10.0" name="ADP (Type:Purine-Related )" />
<species id="a_fatty_acid" compartment="SYSTEM" charge="0" initialAmount="10.0" name="No_Name (No_Type )" />
<species id="AGMATHINE" compartment="SYSTEM" charge="0" initialAmount="10.0" name="agmatine (Type:Aliphatic-Amines )" />
<species id="AICAR" compartment="SYSTEM" charge="0" initialAmount="10.0" name="AICAR (Type:Unclassified-Compounds )" />
<species id="ALLANTOATE" compartment="SYSTEM" charge="0" initialAmount="10.0" name="allantoate (Type:Unclassified-Compounds )" />
<species id="ALLANTOIN" compartment="SYSTEM" charge="0" initialAmount="10.0" name="allantoin (Type:Unclassified-Compounds )" />
<species id="ALLYSINE" compartment="SYSTEM" charge="0" initialAmount="10.0" name="2-aminoadipate-6-semialdehyde (Type:Unclassified-Compounds )" />
<species id="ALPHA-D-MANNOSYLCHITOBIO" compartment="SYSTEM" charge="0" initialAmount="10.0" name="mannosyl-(N-acetylglucosaminyl)2-diphosphodolichol (Type:Unclassified-Compounds )" />
<species id="ALPHA-GLC-6-P" compartment="SYSTEM" charge="0" initialAmount="10.0" name="alpha;-D-glucose-6-phosphate (Type:HEXOSE-6-PHOSPHATES )" />
<species id="ALPHA-GLUCOSE" compartment="SYSTEM" charge="0" initialAmount="10.0" name="alpha;-D-glucose (Type:D-Glucose )" />
<species id="ALPHA-METHYL-5-ALPHA-ERGOSTA" compartment="SYSTEM" charge="0" initialAmount="10.0" name="(4alpha;)-methyl-(5alpha;)-ergosta-8;14;24(28)-trien-3beta;-ol (Type:Steroids )" />
<species id="Amino-Acids-20" compartment="SYSTEM" charge="0" initialAmount="10.0" name="No_Name (No_Type )" />
<species id="AMINO-HYDROXYMETHYL-METHYLPYRIMIDINE-PP" compartment="SYSTEM" charge="0" initialAmount="10.0" name="4-amino-5-hydroxymethyl-2-methylpyrimidine-pyrophosphate (Type:Unclassified-Compounds )" />
<species id="AMINO-HYDROXYMETHYL-METHYL-PYR-P" compartment="SYSTEM" charge="0" initialAmount="10.0" name="hydroxymethylpyrimidine phosphate (Type:Unclassified-Compounds )" />
<species id="AMINOMETHYLDIHYDROLIPOYL-GCVH" compartment="SYSTEM" charge="0" initialAmount="10.0" name="No_Name (No_Type )" />
<species id="AMINO-OH-HYDROXYMETHYL-DIHYDROPTERIDINE" compartment="SYSTEM" charge="0" initialAmount="10.0" name="6-hydroxymethyl-dihydropterin (Type:Unclassified-Compounds )" />
<species id="AMINO-RIBOSYLAMINO-1H-3H-PYR-DIONE" compartment="SYSTEM" charge="0" initialAmount="10.0" name="5-amino-6-ribitylamino-2;4(1H;3H)-pyrimidinedione (Type:Unclassified-Compounds )" />
<species id="AMMONIA" compartment="SYSTEM" charge="0" initialAmount="10.0" name="ammonia (Type:Unclassified-Compounds )" />
<species id="AMP" compartment="SYSTEM" charge="0" initialAmount="10.0" name="AMP (Type:Purine-Related )" />
<species id="an_aldehyde" compartment="SYSTEM" charge="0" initialAmount="10.0" name="No_Name (No_Type )" />
<species id="ANTHRANILATE" compartment="SYSTEM" charge="0" initialAmount="10.0" name="anthranilate (Type:Unclassified-Compounds )" />
<species id="APIGENIN" compartment="SYSTEM" charge="0" initialAmount="10.0" name="naringenin chalcone (Type:Chalcones )" />
<species id="APS" compartment="SYSTEM" charge="0" initialAmount="10.0" name="adenosine 5'-phosphosulfate (Type:Unclassified-Compounds )" />
<species id="ARABINOSE-5P" compartment="SYSTEM" charge="0" initialAmount="10.0" name="D-arabinose 5-phosphate (Type:PENTOSE-5-PHOSPHATES )" />
<species id="ARG" compartment="SYSTEM" charge="0" initialAmount="10.0" name="L-arginine (Type:L-Amino-Acids )" />
<species id="ASCORBATE" compartment="SYSTEM" charge="0" initialAmount="10.0" name="L-ascorbate (Type:Vitamins )" />
<species id="ASN" compartment="SYSTEM" charge="0" initialAmount="10.0" name="L-asparagine (Type:L-Amino-Acids )" />
<species id="ATP" compartment="SYSTEM" charge="0" initialAmount="10.0" name="ATP (Type:Purine-Related )" />
<species id="B-ALANINE" compartment="SYSTEM" charge="0" initialAmount="10.0" name="beta;-alanine (Type:Non-alpha-amino-acids )" />
<species id="BENZALDEHYDE" compartment="SYSTEM" charge="0" initialAmount="10.0" name="benzaldehyde (Type:Aryl-Aldehyde )" />
<species id="BENZOATE" compartment="SYSTEM" charge="0" initialAmount="10.0" name="benzoate (Type:Aromatic-Acid )" />
<species id="BENZOYLCOA" compartment="SYSTEM" charge="0" initialAmount="10.0" name="benzoyl-CoA (Type:All-Coas )" />
<species id="BENZYL-DESULFOGLUCOSINOLATE" compartment="SYSTEM" charge="0" initialAmount="10.0" name="benzyl-desulfoglucosinolate (Type:Unclassified-Compounds )" />
<species id="BISOHMYR-GLC" compartment="SYSTEM" charge="0" initialAmount="10.0" name="lipid A disaccharide (Type:Unclassified-Compounds )" />
<species id="BISOHMYR-GLUCOSAMINYL-1P" compartment="SYSTEM" charge="0" initialAmount="10.0" name="2;3-bis(3-hydroxymyristoyl)-beta;-D-glucosaminyl 1-phosphate (Type:Unclassified-Compounds )" />
<species id="B-KETOACYL-ACP" compartment="SYSTEM" charge="0" initialAmount="10.0" name="No_Name (No_Type )" />
<species id="CAFFEATE" compartment="SYSTEM" charge="0" initialAmount="10.0" name="caffeate (Type:Unclassified-Compounds )" />
<species id="CAFFEOYL-COA" compartment="SYSTEM" charge="0" initialAmount="10.0" name="caffeoyl-CoA (Type:All-Coas )" />
<species id="CAFFEOYLQUINATE" compartment="SYSTEM" charge="0" initialAmount="10.0" name="caffeoylquinate (Type:Unclassified-Compounds )" />
<species id="CAFFEOYLSHIKIMATE" compartment="SYSTEM" charge="0" initialAmount="10.0" name="caffeoylshikimate (Type:Unclassified-Compounds )" />
<species id="CARBAMATE" compartment="SYSTEM" charge="0" initialAmount="10.0" name="carbamate (Type:Unclassified-Compounds )" />
<species id="CARBAMOYL-P" compartment="SYSTEM" charge="0" initialAmount="10.0" name="carbamoyl-phosphate (Type:Unclassified-Compounds )" />
<species id="CARBAMYUL-L-ASPARTATE" compartment="SYSTEM" charge="0" initialAmount="10.0" name="N-carbamoyl-L-aspartate (Type:N-Carbamoyl-L-Amino-Acids )" />
<species id="CARBON-DIOXIDE" compartment="SYSTEM" charge="0" initialAmount="10.0" name="CO2 (Type:Unclassified-Compounds )" />
<species id="CARBON-MONOXIDE" compartment="SYSTEM" charge="0" initialAmount="10.0" name="CO (Type:Unclassified-Compounds )" />
<species id="CARBOXYPHENYLAMINO-DEOXYRIBULOSE-P" compartment="SYSTEM" charge="0" initialAmount="10.0" name="1-(o-carboxyphenylamino)-1'-deoxyribulose-5'-phosphate (Type:Sugar-Phosphate )" />
<species id="CDP" compartment="SYSTEM" charge="0" initialAmount="10.0" name="CDP (Type:Pyrimidine-Related )" />
<species id="CDP-CHOLINE" compartment="SYSTEM" charge="0" initialAmount="10.0" name="CDP-choline (Type:Base-Derivatives )" />
<species id="CDPDIACYLGLYCEROL" compartment="SYSTEM" charge="0" initialAmount="10.0" name="No_Name (No_Type )" />
<species id="CDP-ETHANOLAMINE" compartment="SYSTEM" charge="0" initialAmount="10.0" name="CDP-ethanolamine (Type:Base-Derivatives )" />
<species id="CH3-MALONATE-S-ALD" compartment="SYSTEM" charge="0" initialAmount="10.0" name="methylmalonate-semialdehyde (Type:Unclassified-Compounds )" />
<species id="CHLOROPHYLL-A" compartment="SYSTEM" charge="0" initialAmount="10.0" name="chlorophyll a (Type:Chlorins )" />
<species id="CHLOROPHYLL-B" compartment="SYSTEM" charge="0" initialAmount="10.0" name="chlorophyll b (Type:Chlorins )" />
<species id="CHLOROPHYLLIDE-A" compartment="SYSTEM" charge="0" initialAmount="10.0" name="chlorophyllide a (Type:Chlorins )" />
<species id="CHOLESTEROL" compartment="SYSTEM" charge="0" initialAmount="10.0" name="cholesterol (Type:3-Beta-Hydroxysterols )" />
<species id="CHOLINE" compartment="SYSTEM" charge="0" initialAmount="10.0" name="choline (Type:Unclassified-Compounds )" />
<species id="CHORISMATE" compartment="SYSTEM" charge="0" initialAmount="10.0" name="chorismate (Type:Unclassified-Compounds )" />
<species id="CINNAMALDEHYDE" compartment="SYSTEM" charge="0" initialAmount="10.0" name="cinnamaldehyde (Type:Aryl-Aldehyde )" />
<species id="CINNAMOYL-COA" compartment="SYSTEM" charge="0" initialAmount="10.0" name="(E)-cinnamoyl-CoA (Type:All-Coas )" />
<species id="CIS-3-HEXENAL" compartment="SYSTEM" charge="0" initialAmount="10.0" name="cis-3-hexenal (Type:an )" />
<species id="CIS-ACONITATE" compartment="SYSTEM" charge="0" initialAmount="10.0" name="cis-aconitate (Type:Unclassified-Compounds )" />
<species id="CIT" compartment="SYSTEM" charge="0" initialAmount="10.0" name="citrate (Type:Unclassified-Compounds )" />
<species id="CMP" compartment="SYSTEM" charge="0" initialAmount="10.0" name="CMP (Type:Pyrimidine-Related )" />
<species id="CMP-KDO" compartment="SYSTEM" charge="0" initialAmount="10.0" name="CMP-3-deoxy-D-manno-octulosonate (Type:Base-Derivatives )" />
<species id="CO-A" compartment="SYSTEM" charge="0" initialAmount="10.0" name="coenzyme A (Type:All-Coas )" />
<species id="CONIFERYL-ALCOHOL" compartment="SYSTEM" charge="0" initialAmount="10.0" name="coniferyl alcohol (Type:Unclassified-Compounds )" />
<species id="CONIFERYL-ALDEHYDE" compartment="SYSTEM" charge="0" initialAmount="10.0" name="coniferyl aldehyde (Type:Unclassified-Compounds )" />
<species id="COPROPORPHYRINOGEN_III" compartment="SYSTEM" charge="0" initialAmount="10.0" name="coproporphyrinogen III (Type:Unclassified-Compounds )" />
<species id="COUMARALDEHYDE" compartment="SYSTEM" charge="0" initialAmount="10.0" name="coumaraldehyde (Type:Unclassified-Compounds )" />
<species id="COUMARATE" compartment="SYSTEM" charge="0" initialAmount="10.0" name="4-coumarate (Type:Coumarins )" />
<species id="COUMARYL-COA" compartment="SYSTEM" charge="0" initialAmount="10.0" name="coumaroyl-CoA (Type:All-Coas )" />
<species id="CPD-1063" compartment="SYSTEM" charge="0" initialAmount="10.0" name="5-methylthioribulose-1-phosphate (Type:Unclassified-Compounds )" />
<species id="CPD-1086" compartment="SYSTEM" charge="0" initialAmount="10.0" name="5-amino-6-(5'-phosphoribitylamino)uracil (Type:Unclassified-Compounds )" />
<species id="CPD-1091" compartment="SYSTEM" charge="0" initialAmount="10.0" name="(S)-ureidoglycolate (Type:Unclassified-Compounds )" />
<species id="CPD-1099" compartment="SYSTEM" charge="0" initialAmount="10.0" name="raffinose (Type:Trisaccharides )" />
<species id="CPD-1107" compartment="SYSTEM" charge="0" initialAmount="10.0" name="D-myo-inositol (1;3;4;5;6)-pentakisphosphate (Type:D-myo-inositol-pentakisphosphates )" />
<species id="CPD-1108" compartment="SYSTEM" charge="0" initialAmount="10.0" name="1-phosphatidyl-1D-myo-inositol 4-phosphate (Type:L-1-phosphatidyl-inositols )" />
<species id="CPD-110" compartment="SYSTEM" charge="0" initialAmount="10.0" name="salicylate (Type:Unclassified-Compounds )" />
<species id="CPD-166" compartment="SYSTEM" charge="0" initialAmount="10.0" name="dolichyl beta;-D-glucosyl phosphate (Type:Unclassified-Compounds )" />
<species id="CPD-170" compartment="SYSTEM" charge="0" initialAmount="10.0" name="stachyose (Type:Tetrasaccharides )" />
<species id="CPD-171" compartment="SYSTEM" charge="0" initialAmount="10.0" name="dolichyl beta;-D-mannosyl phosphate (Type:Unclassified-Compounds )" />
<species id="CPD-177" compartment="SYSTEM" charge="0" initialAmount="10.0" name="1-phosphatidyl-1D-myo-inositol 3-phosphate (Type:L-1-phosphatidyl-inositols )" />
<species id="CPD-1777" compartment="SYSTEM" charge="0" initialAmount="10.0" name="coniferin (Type:Unclassified-Compounds )" />
<species id="CPD-178" compartment="SYSTEM" charge="0" initialAmount="10.0" name="D-myo-inositol (3;4;5;6)-tetrakisphosphate (Type:Myo-inositol-tetra-kis-phosphates )" />
<species id="CPD-1862" compartment="SYSTEM" charge="0" initialAmount="10.0" name="indolylmethyl-desulfoglucosinolate (Type:Aldoxime )" />
<species id="CPD-1863" compartment="SYSTEM" charge="0" initialAmount="10.0" name="indolylmethyl-glucosinolate (Type:Glucosinolates )" />
<species id="CPD-190" compartment="SYSTEM" charge="0" initialAmount="10.0" name="N-acetylglucosaminyl-diphosphodolichol (Type:Unclassified-Compounds )" />
<species id="CPD-195" compartment="SYSTEM" charge="0" initialAmount="10.0" name="octanoate (Type:Unclassified-Compounds )" />
<species id="CPD1F-114" compartment="SYSTEM" charge="0" initialAmount="10.0" name="trans-lycopene (Type:Carotenes )" />
<species id="CPD1F-115" compartment="SYSTEM" charge="0" initialAmount="10.0" name="delta;-carotene (Type:Carotenes )" />
<species id="CPD1F-118" compartment="SYSTEM" charge="0" initialAmount="10.0" name="alpha;-carotene (Type:Carotenes )" />
<species id="CPD1F-120" compartment="SYSTEM" charge="0" initialAmount="10.0" name="GA24 (Type:Gibberellins )" />
<species id="CPD1F-126" compartment="SYSTEM" charge="0" initialAmount="10.0" name="gamma;-carotene (Type:Carotenes )" />
<species id="CPD1F-128" compartment="SYSTEM" charge="0" initialAmount="10.0" name="ent-kaur-16-ene (Type:Diterpenes )" />
<species id="CPD1F-129" compartment="SYSTEM" charge="0" initialAmount="10.0" name="beta;-carotene (Type:Carotenes )" />
<species id="CPD1F-130" compartment="SYSTEM" charge="0" initialAmount="10.0" name="zeaxanthin (Type:Xanthophylls )" />
<species id="CPD1F-131" compartment="SYSTEM" charge="0" initialAmount="10.0" name="antheraxanthin (Type:Xanthophylls )" />
<species id="CPD1F-132" compartment="SYSTEM" charge="0" initialAmount="10.0" name="ent-kaurenoate (Type:Diterpenes )" />
<species id="CPD1F-133" compartment="SYSTEM" charge="0" initialAmount="10.0" name="violaxanthin (Type:Xanthophylls )" />
<species id="CPD1F-134" compartment="SYSTEM" charge="0" initialAmount="10.0" name="GA9 (Type:Gibberellins )" />
<species id="CPD1F-135" compartment="SYSTEM" charge="0" initialAmount="10.0" name="trans-neoxanthin (Type:Xanthophylls )" />
<species id="CPD1F-136" compartment="SYSTEM" charge="0" initialAmount="10.0" name="ent-7-alpha;-hydroxykaurenoate (Type:Diterpenes )" />
<species id="CPD1F-137" compartment="SYSTEM" charge="0" initialAmount="10.0" name="GA4 (Type:Gibberellins )" />
<species id="CPD1F-138" compartment="SYSTEM" charge="0" initialAmount="10.0" name="GA12-aldehyde (Type:Gibberellins )" />
<species id="CPD1F-139" compartment="SYSTEM" charge="0" initialAmount="10.0" name="GA1 (Type:Gibberellins )" />
<species id="CPD1F-140" compartment="SYSTEM" charge="0" initialAmount="10.0" name="GA20 (Type:Gibberellins )" />
<species id="CPD1F-420" compartment="SYSTEM" charge="0" initialAmount="10.0" name="kaempferol-3-glucoside-7-rhamnoside (Type:Flavonol-3-O-Glucoside-7-O-Rhamnosides )" />
<species id="CPD1F-437" compartment="SYSTEM" charge="0" initialAmount="10.0" name="quercetin-3-glucoside (Type:Flavonol-3-O-B-D-Glucosides )" />
<species id="CPD1F-453" compartment="SYSTEM" charge="0" initialAmount="10.0" name="kaempferol-3-glucoside (Type:Flavonol-3-O-B-D-Glucosides )" />
<species id="CPD1F-461" compartment="SYSTEM" charge="0" initialAmount="10.0" name="kaempferol-3-rhamnoside (Type:Unclassified-Compounds )" />
<species id="CPD1F-84" compartment="SYSTEM" charge="0" initialAmount="10.0" name="GA25 (Type:Gibberellins )" />
<species id="CPD1F-86" compartment="SYSTEM" charge="0" initialAmount="10.0" name="GA17 (Type:Gibberellins )" />
<species id="CPD1F-90" compartment="SYSTEM" charge="0" initialAmount="10.0" name="kaempferol (Type:Flavones )" />
<species id="CPD1F-92" compartment="SYSTEM" charge="0" initialAmount="10.0" name="xanthoxin (Type:Sesquiterpenes )" />
<species id="CPD1F-95" compartment="SYSTEM" charge="0" initialAmount="10.0" name="GA12 (Type:Gibberellins )" />
<species id="CPD1F-97" compartment="SYSTEM" charge="0" initialAmount="10.0" name="GA15 (Type:Gibberellins )" />
<species id="CPD1F-98" compartment="SYSTEM" charge="0" initialAmount="10.0" name="zeta;-carotene (Type:Carotenes )" />
<species id="CPD-204" compartment="SYSTEM" charge="0" initialAmount="10.0" name="GA8 (Type:Gibberellins )" />
<species id="CPD-2182" compartment="SYSTEM" charge="0" initialAmount="10.0" name="18:2-18:2-PC (Type:PHOSPHATIDYLCHOLINES-36-4 )" />
<species id="CPD-2184" compartment="SYSTEM" charge="0" initialAmount="10.0" name="18:1-t16:1-PG (Type:PHOSPHATIDYLGLYCEROLS-34-2 )" />
<species id="CPD-2185" compartment="SYSTEM" charge="0" initialAmount="10.0" name="18:2-t16:1-PG (Type:PHOSPHATIDYLGLYCEROLS-34-3 )" />
<species id="CPD-2188" compartment="SYSTEM" charge="0" initialAmount="10.0" name="18:1-16:1-MGDG (Type:MONOGALACTOSYLDIACYLGLYCEROLS-34-2 )" />
<species id="CPD-2189" compartment="SYSTEM" charge="0" initialAmount="10.0" name="18:2-16:2-MGDG (Type:MONOGALACTOSYLDIACYLGLYCEROLS-34-4 )" />
<species id="CPD-236" compartment="SYSTEM" charge="0" initialAmount="10.0" name="GA29 (Type:Gibberellins )" />
<species id="CPD-2961" compartment="SYSTEM" charge="0" initialAmount="10.0" name="6-phospho-D-gluconate (Type:Unclassified-Compounds )" />
<species id="CPD-3041" compartment="SYSTEM" charge="0" initialAmount="10.0" name="isoliquiritigenin (Type:Chalcones )" />
<species id="CPD-313" compartment="SYSTEM" charge="0" initialAmount="10.0" name="1;3-diaminopropane (Type:Unclassified-Compounds )" />
<species id="CPD-318" compartment="SYSTEM" charge="0" initialAmount="10.0" name="monodehydroascorbate (Type:Unclassified-Compounds )" />
<species id="CPD-330" compartment="SYSTEM" charge="0" initialAmount="10.0" name="L-galactono-1;4-lactone (Type:Unclassified-Compounds )" />
<species id="CPD-3941" compartment="SYSTEM" charge="0" initialAmount="10.0" name="campest-5-en-3-one (Type:Brassinosteroids )" />
<species id="CPD-3943" compartment="SYSTEM" charge="0" initialAmount="10.0" name="(22alpha;)-hydroxy-campesterol (Type:Brassinosteroids )" />
<species id="CPD-3945" compartment="SYSTEM" charge="0" initialAmount="10.0" name="(22alpha;)-hydroxy-campest-4-en-3-one (Type:Brassinosteroids )" />
<species id="CPD-3946" compartment="SYSTEM" charge="0" initialAmount="10.0" name="(22alpha;)-hydroxy-5alpha;-campestan-3-one (Type:Brassinosteroids )" />
<species id="CPD-397" compartment="SYSTEM" charge="0" initialAmount="10.0" name="S-methyl-L-methionine (Type:Unclassified-Compounds )" />
<species id="CPD-406" compartment="SYSTEM" charge="0" initialAmount="10.0" name="N-methylethanolamine phosphate (Type:Unclassified-Compounds )" />
<species id="CPD-4081" compartment="SYSTEM" charge="0" initialAmount="10.0" name="4alpha;-methylfecosterol (Type:Steroids )" />
<species id="CPD-4101" compartment="SYSTEM" charge="0" initialAmount="10.0" name="24-methylenelophenol (Type:Steroids )" />
<species id="CPD-412" compartment="SYSTEM" charge="0" initialAmount="10.0" name="4-coumaroylshikimate (Type:Unclassified-Compounds )" />
<species id="CPD-4126" compartment="SYSTEM" charge="0" initialAmount="10.0" name="5-dehydroavenasterol (Type:Triterpenes )" />
<species id="CPD-4127" compartment="SYSTEM" charge="0" initialAmount="10.0" name="isofucosterol (Type:Triterpenes )" />
<species id="CPD-4141" compartment="SYSTEM" charge="0" initialAmount="10.0" name="24-methyldesmosterol (Type:Triterpenes )" />
<species id="CPD-4142" compartment="SYSTEM" charge="0" initialAmount="10.0" name="Delta;24-25-sitosterol (Type:Triterpenes )" />
<species id="CPD-4143" compartment="SYSTEM" charge="0" initialAmount="10.0" name="sitosterol (Type:Triterpenes )" />
<species id="CPD-4201" compartment="SYSTEM" charge="0" initialAmount="10.0" name="isopentenyladenosine-5'-triphosphate (Type:Unclassified-Compounds )" />
<species id="CPD-4202" compartment="SYSTEM" charge="0" initialAmount="10.0" name="trans-zeatin riboside triphosphate (Type:Unclassified-Compounds )" />
<species id="CPD-4203" compartment="SYSTEM" charge="0" initialAmount="10.0" name="isopentenyladenosine-5'-diphosphate (Type:Unclassified-Compounds )" />
<species id="CPD-4204" compartment="SYSTEM" charge="0" initialAmount="10.0" name="trans-zeatin riboside diphosphate (Type:Unclassified-Compounds )" />
<species id="CPD-4205" compartment="SYSTEM" charge="0" initialAmount="10.0" name="isopentenyladenosine-5'-monophosphate (Type:Unclassified-Compounds )" />
<species id="CPD-4206" compartment="SYSTEM" charge="0" initialAmount="10.0" name="trans-zeatin riboside monophosphate (Type:Unclassified-Compounds )" />
<species id="CPD-4207" compartment="SYSTEM" charge="0" initialAmount="10.0" name="isopentenyl adenosine (Type:Unclassified-Compounds )" />
<species id="CPD-4208" compartment="SYSTEM" charge="0" initialAmount="10.0" name="trans-zeatin riboside (Type:Unclassified-Compounds )" />
<species id="CPD-4209" compartment="SYSTEM" charge="0" initialAmount="10.0" name="isopentenyladenine (Type:Unclassified-Compounds )" />
<species id="CPD-4210" compartment="SYSTEM" charge="0" initialAmount="10.0" name="trans-zeatin (Type:N6-Alkylaminopurine )" />
<species id="CPD-4211" compartment="SYSTEM" charge="0" initialAmount="10.0" name="dimethylallyl-pyrophosphate (Type:Unclassified-Compounds )" />
<species id="CPD-431" compartment="SYSTEM" charge="0" initialAmount="10.0" name="apigenin (Type:Unclassified-Compounds )" />
<species id="CPD-4441" compartment="SYSTEM" charge="0" initialAmount="10.0" name="cis-zeatin (Type:Secondary-Metabolites )" />
<species id="CPD-4442" compartment="SYSTEM" charge="0" initialAmount="10.0" name="cis-zeatin riboside (Type:Secondary-Metabolites )" />
<species id="CPD-444" compartment="SYSTEM" charge="0" initialAmount="10.0" name="5-methylthioribose-1-phosphate (Type:Unclassified-Compounds )" />
<species id="CPD-4568" compartment="SYSTEM" charge="0" initialAmount="10.0" name="4;4-dimethyl-14alpha;-hydroxymethyl-5alpha;-cholesta-8;24-dien-3beta;-ol (Type:3-Beta-Hydroxysterols )" />
<species id="CPD-4573" compartment="SYSTEM" charge="0" initialAmount="10.0" name="4;4-dimethyl-14alpha;-formyl-5alpha;-cholesta-8;24-dien-3beta;-ol (Type:3-Beta-Hydroxysterols )" />
<species id="CPD-4575" compartment="SYSTEM" charge="0" initialAmount="10.0" name="4alpha;-hydroxymethyl-4beta;-methyl-5alpha;-cholesta-8;24-dien-3beta;-ol (Type:3-Beta-Hydroxysterols )" />
<species id="CPD-4576" compartment="SYSTEM" charge="0" initialAmount="10.0" name="4alpha;-formyl-4beta;-methyl-5alpha;-cholesta-8;24-dien-3beta;-ol (Type:3-Beta-Hydroxysterols )" />
<species id="CPD-4577" compartment="SYSTEM" charge="0" initialAmount="10.0" name="4alpha;-carboxy-4beta;-methyl-5alpha;-cholesta-8;24-dien-3beta;-ol (Type:3-Beta-Hydroxysterols )" />
<species id="CPD-4578" compartment="SYSTEM" charge="0" initialAmount="10.0" name="4alpha;-methyl-5alpha;-cholesta-8;24-dien-3-one (Type:Steroids )" />
<species id="CPD-4579" compartment="SYSTEM" charge="0" initialAmount="10.0" name="4alpha;-hydroxymethyl-5alpha;-cholesta-8;24-dien-3beta;-ol (Type:3-Beta-Hydroxysterols )" />
<species id="CPD-4580" compartment="SYSTEM" charge="0" initialAmount="10.0" name="4alpha;-formyl-5alpha;-cholesta-8;24-dien-3beta;-ol (Type:3-Beta-Hydroxysterols )" />
<species id="CPD-4581" compartment="SYSTEM" charge="0" initialAmount="10.0" name="5alpha;-cholesta-8;24-dien-3-one (Type:Steroids )" />
<species id="CPD-458" compartment="SYSTEM" charge="0" initialAmount="10.0" name="galactinol (Type:Galactosyl-Inositols )" />
<species id="CPD-459" compartment="SYSTEM" charge="0" initialAmount="10.0" name="trans-beta;-D-Glucosyl-2-hydroxycinnamate (Type:Unclassified-Compounds )" />
<species id="CPD-4614" compartment="SYSTEM" charge="0" initialAmount="10.0" name="trans-zeatin-O-glucoside (Type:Glucosides )" />
<species id="CPD-4616" compartment="SYSTEM" charge="0" initialAmount="10.0" name="dihydrozeatin-9-N-glucoside (Type:Glucosides )" />
<species id="CPD-464" compartment="SYSTEM" charge="0" initialAmount="10.0" name="prephytoene diphosphate (Type:Unclassified-Compounds )" />
<species id="CPD-465" compartment="SYSTEM" charge="0" initialAmount="10.0" name="presqualene diphosphate (Type:Unclassified-Compounds )" />
<species id="CPD-468" compartment="SYSTEM" charge="0" initialAmount="10.0" name="alpha;-aminoadipate (Type:Unclassified-Compounds )" />
<species id="CPD-469" compartment="SYSTEM" charge="0" initialAmount="10.0" name="N-acetyl-L-glutamate 5-semialdehyde (Type:Unclassified-Compounds )" />
<species id="CPD-4702" compartment="SYSTEM" charge="0" initialAmount="10.0" name="4alpha;-carboxy-5alpha;-cholesta-8;24-dien-3beta;-ol (Type:3-Beta-Hydroxysterols )" />
<species id="CPD-474" compartment="SYSTEM" charge="0" initialAmount="10.0" name="dihydroquercetin (Type:Dihydroflavonols )" />
<species id="CPD-479" compartment="SYSTEM" charge="0" initialAmount="10.0" name="2-oxo-4-methylthiobutanoate (Type:2-Oxo-Acids )" />
<species id="CPD-482" compartment="SYSTEM" charge="0" initialAmount="10.0" name="GA51 (Type:Gibberellins )" />
<species id="CPD-4887" compartment="SYSTEM" charge="0" initialAmount="10.0" name="(-)-(4S)-alpha;-terpineol (Type:Monoterpenols )" />
<species id="CPD-488" compartment="SYSTEM" charge="0" initialAmount="10.0" name="beta;-L-fucose 1-phosphate (Type:Unclassified-Compounds )" />
<species id="CPD-499" compartment="SYSTEM" charge="0" initialAmount="10.0" name="mevalonate-5P (Type:Unclassified-Compounds )" />
<species id="CPD-4" compartment="SYSTEM" charge="0" initialAmount="10.0" name="molybdopterin (Type:Coenzymes )" />
<species id="CPD-501" compartment="SYSTEM" charge="0" initialAmount="10.0" name="alpha;-D-galacturonate 1-phosphate (Type:Unclassified-Compounds )" />
<species id="CPD-505" compartment="SYSTEM" charge="0" initialAmount="10.0" name="D-myo-inositol (1;3;4;6)-tetrakisphosphate (Type:Myo-inositol-tetra-kis-phosphates )" />
<species id="CPD-506" compartment="SYSTEM" charge="0" initialAmount="10.0" name="D-myo-inositol (1;3;4;5)-tetrakisphosphate (Type:Myo-inositol-tetra-kis-phosphates )" />
<species id="CPD-510" compartment="SYSTEM" charge="0" initialAmount="10.0" name="alpha;-D-glucuronate 1-phosphate (Type:Unclassified-Compounds )" />
<species id="CPD-5161" compartment="SYSTEM" charge="0" initialAmount="10.0" name="(mannosyl)2-(N-acetylglucosaminyl)2-diphosphodolichol (Type:Unclassified-Compounds )" />
<species id="CPD-5162" compartment="SYSTEM" charge="0" initialAmount="10.0" name="(mannosyl)3-(N-acetylglucosaminyl)2-diphosphodolichol (Type:Unclassified-Compounds )" />
<species id="CPD-5163" compartment="SYSTEM" charge="0" initialAmount="10.0" name="(mannosyl)4-(N-acetylglucosaminyl)2-diphosphodolichol (Type:Unclassified-Compounds )" />
<species id="CPD-5164" compartment="SYSTEM" charge="0" initialAmount="10.0" name="(mannosyl)5-(N-acetylglucosaminyl)2-diphosphodolichol (Type:Unclassified-Compounds )" />
<species id="CPD-5165" compartment="SYSTEM" charge="0" initialAmount="10.0" name="(mannosyl)6-(N-acetylglucosaminyl)2-diphosphodolichol (Type:Unclassified-Compounds )" />
<species id="CPD-5166" compartment="SYSTEM" charge="0" initialAmount="10.0" name="(mannosyl)7-(N-acetylglucosaminyl)2-diphosphodolichol (Type:Unclassified-Compounds )" />
<species id="CPD-5167" compartment="SYSTEM" charge="0" initialAmount="10.0" name="(mannosyl)8-(N-acetylglucosaminyl)2-diphosphodolichol (Type:Unclassified-Compounds )" />
<species id="CPD-5168" compartment="SYSTEM" charge="0" initialAmount="10.0" name="(mannosyl)9-(N-acetylglucosaminyl)2-diphosphodolichol (Type:Unclassified-Compounds )" />
<species id="CPD-5169" compartment="SYSTEM" charge="0" initialAmount="10.0" name="glucosyl-(mannosyl)9-(N-acetylglucosaminyl)2-diphosphodolichol (Type:Unclassified-Compounds )" />
<species id="CPD-5170" compartment="SYSTEM" charge="0" initialAmount="10.0" name="(glucosyl)2(mannosyl)9-(N-acetylglucosaminyl)2-diphosphodolichol (Type:Unclassified-Compounds )" />
<species id="CPD-520" compartment="SYSTEM" charge="0" initialAmount="10.0" name="quercetin (Type:Flavones )" />
<species id="CPD-534" compartment="SYSTEM" charge="0" initialAmount="10.0" name="D-myo-inositol (1;2;4;5;6)-pentakisphosphate (Type:D-myo-inositol-pentakisphosphates )" />
<species id="CPD-5441" compartment="SYSTEM" charge="0" initialAmount="10.0" name="N-dimethylethanolamine phosphate (Type:Unclassified-Compounds )" />
<species id="CPD-548" compartment="SYSTEM" charge="0" initialAmount="10.0" name="S-formylglutathione (Type:Unclassified-Compounds )" />
<species id="CPD-5601" compartment="SYSTEM" charge="0" initialAmount="10.0" name="N-monomethylethanolamine (Type:Unclassified-Compounds )" />
<species id="CPD-5602" compartment="SYSTEM" charge="0" initialAmount="10.0" name="N-dimethylethanolamine (Type:Unclassified-Compounds )" />
<species id="CPD-560" compartment="SYSTEM" charge="0" initialAmount="10.0" name="5-methylthioribose (Type:Unclassified-Compounds )" />
<species id="CPD-5661" compartment="SYSTEM" charge="0" initialAmount="10.0" name="zeinoxanthin (Type:Xanthophylls )" />
<species id="CPD-5662" compartment="SYSTEM" charge="0" initialAmount="10.0" name="9-mercaptodethiobiotin (Type:Unclassified-Compounds )" />
<species id="CPD-5821" compartment="SYSTEM" charge="0" initialAmount="10.0" name="5-hydroxy-2-oxo-4-ureido-2;5-dihydro-1H imidazole-5-carboxylate (Type:Unclassified-Compounds )" />
<species id="CPD-590" compartment="SYSTEM" charge="0" initialAmount="10.0" name="leucocyanidin (Type:Unclassified-Compounds )" />
<species id="CPD-591" compartment="SYSTEM" charge="0" initialAmount="10.0" name="cyanidin (Type:Anthocyanins )" />
<species id="CPD-597" compartment="SYSTEM" charge="0" initialAmount="10.0" name="N-carbamoylputrescine (Type:Unclassified-Compounds )" />
<species id="CPD-598" compartment="SYSTEM" charge="0" initialAmount="10.0" name="ureidoglycine (Type:Unclassified-Compounds )" />
<species id="CPD-602" compartment="SYSTEM" charge="0" initialAmount="10.0" name="5-amino-6-(5'-phosphoribosylamino)uracil (Type:Unclassified-Compounds )" />
<species id="CPD-603" compartment="SYSTEM" charge="0" initialAmount="10.0" name="3-cyano-L-alanine (Type:Unclassified-Compounds )" />
<species id="CPD-6082" compartment="SYSTEM" charge="0" initialAmount="10.0" name="3-aminopropionaldehyde (Type:Unclassified-Compounds )" />
<species id="CPD-6121" compartment="SYSTEM" charge="0" initialAmount="10.0" name="1-(3-aminopropyl)-4-aminobutanal (Type:Aliphatic-Diamines )" />
<species id="CPD-6123" compartment="SYSTEM" charge="0" initialAmount="10.0" name="1-(3-aminopropyl)-pyrrolinium (Type:Unclassified-Compounds )" />
<species id="CPD-6141" compartment="SYSTEM" charge="0" initialAmount="10.0" name="N-methyl-beta;-alanine (Type:N-Substituted-Amino-Acids )" />
<species id="CPD-6142" compartment="SYSTEM" charge="0" initialAmount="10.0" name="N;N-dimethyl-beta;-alanine (Type:N-Substituted-Amino-Acids )" />
<species id="CPD-6201" compartment="SYSTEM" charge="0" initialAmount="10.0" name="GA36 (Type:Gibberellins )" />
<species id="CPD-6202" compartment="SYSTEM" charge="0" initialAmount="10.0" name="GA37 (Type:Gibberellins )" />
<species id="CPD-6221" compartment="SYSTEM" charge="0" initialAmount="10.0" name="GA13 (Type:Gibberellins )" />
<species id="CPD-6224" compartment="SYSTEM" charge="0" initialAmount="10.0" name="GA34 (Type:Gibberellins )" />
<species id="CPD-6225" compartment="SYSTEM" charge="0" initialAmount="10.0" name="GA28 (Type:Gibberellins )" />
<species id="CPD-6228" compartment="SYSTEM" charge="0" initialAmount="10.0" name="GA14 (Type:Gibberellins )" />
<species id="CPD-634" compartment="SYSTEM" charge="0" initialAmount="10.0" name="castasterone (Type:Brassinosteroids )" />
<species id="CPD-6366" compartment="SYSTEM" charge="0" initialAmount="10.0" name="DIMBOA (Type:Indole-Derivatives )" />
<species id="CPD-638" compartment="SYSTEM" charge="0" initialAmount="10.0" name="GA44 (Type:Gibberellins )" />
<species id="CPD-641" compartment="SYSTEM" charge="0" initialAmount="10.0" name="mevalonate-5-PP (Type:Unclassified-Compounds )" />
<species id="CPD-650" compartment="SYSTEM" charge="0" initialAmount="10.0" name="3-hydroxybutyryl-CoA (Type:D-3-HYDROXYACYL-COA )" />
<species id="CPD-6562" compartment="SYSTEM" charge="0" initialAmount="10.0" name="DIMBOA-Glc (Type:Glucosides )" />
<species id="CPD-659" compartment="SYSTEM" charge="0" initialAmount="10.0" name="L-arogenate (Type:Unclassified-Compounds )" />
<species id="CPD-663" compartment="SYSTEM" charge="0" initialAmount="10.0" name="UDP-4-dehydro-6-deoxy-D-glucose (Type:UDP-sugar )" />
<species id="CPD-6661" compartment="SYSTEM" charge="0" initialAmount="10.0" name="D-myo-inositol (1;2;3;4;6)-pentakisphosphate (Type:D-myo-inositol-pentakisphosphates )" />
<species id="CPD-6681" compartment="SYSTEM" charge="0" initialAmount="10.0" name="D-myo-inositol (3;4;6)-trisphosphate (Type:Myo-inositol-trisphosphates )" />
<species id="CPD-67" compartment="SYSTEM" charge="0" initialAmount="10.0" name="2-phosphoglycolate (Type:Unclassified-Compounds )" />
<species id="CPD-6741" compartment="SYSTEM" charge="0" initialAmount="10.0" name="D-myo-inositol (1;2;3;5;6) pentakisphosphate (Type:D-myo-inositol-pentakisphosphates )" />
<species id="CPD-6742" compartment="SYSTEM" charge="0" initialAmount="10.0" name="D-myo-inositol (1;2;5;6) tetrakisphosphate (Type:Myo-inositol-tetra-kis-phosphates )" />
<species id="CPD-6743" compartment="SYSTEM" charge="0" initialAmount="10.0" name="D-myo-inositol (1;2;3;6) tetrakisphosphate (Type:Myo-inositol-tetra-kis-phosphates )" />
<species id="CPD-6744" compartment="SYSTEM" charge="0" initialAmount="10.0" name="D-myo-inositol (1;2;6) trisphosphate (Type:Myo-inositol-trisphosphates )" />
<species id="CPD-6745" compartment="SYSTEM" charge="0" initialAmount="10.0" name="D-myo-inositol (1;2;3) trisphosphate (Type:Myo-inositol-trisphosphates )" />
<species id="CPD-6746" compartment="SYSTEM" charge="0" initialAmount="10.0" name="D-myo-inositol (2) monophosphate (Type:Myo-inositol-monophosphates )" />
<species id="CPD-6747" compartment="SYSTEM" charge="0" initialAmount="10.0" name="D-myo-inositol (1;2) bisphosphate (Type:Myo-inositol-bisphosphates )" />
<species id="CPD-674" compartment="SYSTEM" charge="0" initialAmount="10.0" name="trans-cinnamate (Type:Aromatic-Acid )" />
<species id="CPD-6781" compartment="SYSTEM" charge="0" initialAmount="10.0" name="D-myo-inositol (1;2;3;4) tetrakisphosphate (Type:Myo-inositol-tetra-kis-phosphates )" />
<species id="CPD-6782" compartment="SYSTEM" charge="0" initialAmount="10.0" name="D-myo-inositol (2;3;4) trisphosphate (Type:Myo-inositol-trisphosphates )" />
<species id="CPD-6783" compartment="SYSTEM" charge="0" initialAmount="10.0" name="D-myo-inositol (2;4) bisphosphate (Type:Myo-inositol-bisphosphates )" />
<species id="CPD-68" compartment="SYSTEM" charge="0" initialAmount="10.0" name="1-aminocyclopropane-1-carboxylate (Type:Unclassified-Compounds )" />
<species id="CPD-692" compartment="SYSTEM" charge="0" initialAmount="10.0" name="abscisic aldehyde (Type:Sesquiterpenes )" />
<species id="CPD-693" compartment="SYSTEM" charge="0" initialAmount="10.0" name="(+)-abscisate (Type:Abscisic-Acid )" />
<species id="CPD-6947" compartment="SYSTEM" charge="0" initialAmount="10.0" name="demethylphylloquinone (Type:Unclassified-Compounds )" />
<species id="CPD-695" compartment="SYSTEM" charge="0" initialAmount="10.0" name="GA53 (Type:Gibberellins )" />
<species id="CPD-696" compartment="SYSTEM" charge="0" initialAmount="10.0" name="24-methylenecycloartenol (Type:Steroids )" />
<species id="CPD-6972" compartment="SYSTEM" charge="0" initialAmount="10.0" name="4-(2'-carboxyphenyl)-4-oxobutyryl-CoA (Type:Unclassified-Compounds )" />
<species id="CPD-698" compartment="SYSTEM" charge="0" initialAmount="10.0" name="campest-4-en-3-one (Type:Brassinosteroids )" />
<species id="CPD-6994" compartment="SYSTEM" charge="0" initialAmount="10.0" name="eriodictyol (Type:Unclassified-Compounds )" />
<species id="CPD-7002" compartment="SYSTEM" charge="0" initialAmount="10.0" name="dihydrogeranylgeranyl-PP (Type:Unclassified-Compounds )" />
<species id="CPD-7003" compartment="SYSTEM" charge="0" initialAmount="10.0" name="tetrahydrogeranylgeranyl-PP (Type:Unclassified-Compounds )" />
<species id="CPD-7004" compartment="SYSTEM" charge="0" initialAmount="10.0" name="dihydrogeranylgeranyl-chlorophyll a (Type:Unclassified-Compounds )" />
<species id="CPD-700" compartment="SYSTEM" charge="0" initialAmount="10.0" name="5-dehydro episterol (Type:Steroids )" />
<species id="CPD-7005" compartment="SYSTEM" charge="0" initialAmount="10.0" name="geranylgeranyl-chlorophyll a (Type:Unclassified-Compounds )" />
<species id="CPD-7006" compartment="SYSTEM" charge="0" initialAmount="10.0" name="tetrahydrogeranylgeranyl-chlorophyll a (Type:Unclassified-Compounds )" />
<species id="CPD-7014" compartment="SYSTEM" charge="0" initialAmount="10.0" name="chlorophyllide b (Type:Unclassified-Compounds )" />
<species id="CPD-7015" compartment="SYSTEM" charge="0" initialAmount="10.0" name="7-hydroxy-chlorophyllide a (Type:Unclassified-Compounds )" />
<species id="CPD-7016" compartment="SYSTEM" charge="0" initialAmount="10.0" name="7-hydroxy-chlorophyll a (Type:Unclassified-Compounds )" />
<species id="CPD-7025" compartment="SYSTEM" charge="0" initialAmount="10.0" name="phytyl monophosphate (Type:Unclassified-Compounds )" />
<species id="CPD-7061" compartment="SYSTEM" charge="0" initialAmount="10.0" name="pheophorbide a (Type:Chlorins )" />
<species id="CPD-706" compartment="SYSTEM" charge="0" initialAmount="10.0" name="24-methylenecholesterol (Type:Steroids )" />
<species id="CPD-7063" compartment="SYSTEM" charge="0" initialAmount="10.0" name="RCC (Type:Porphyrins )" />
<species id="CPD-7078" compartment="SYSTEM" charge="0" initialAmount="10.0" name="GDP-L-gulose (Type:GDP-SUGARS )" />
<species id="CPD-707" compartment="SYSTEM" charge="0" initialAmount="10.0" name="campesterol (Type:Brassinosteroids )" />
<species id="CPD-708" compartment="SYSTEM" charge="0" initialAmount="10.0" name="campest-4-en-3beta;-ol (Type:Steroids )" />
<species id="CPD-709" compartment="SYSTEM" charge="0" initialAmount="10.0" name="(5alpha;)-campestan-3-one (Type:Brassinosteroids )" />
<species id="CPD-7100" compartment="SYSTEM" charge="0" initialAmount="10.0" name="2-isopropyl-3-oxosuccinate (Type:Unclassified-Compounds )" />
<species id="CPD-7109" compartment="SYSTEM" charge="0" initialAmount="10.0" name="4-prenylphlorisovalerophenone (Type:BITTER-ACIDS )" />
<species id="CPD-710" compartment="SYSTEM" charge="0" initialAmount="10.0" name="campestanol (Type:Brassinosteroids )" />
<species id="CPD-711" compartment="SYSTEM" charge="0" initialAmount="10.0" name="(6alpha;)-hydroxycampestanol (Type:Brassinosteroids )" />
<species id="CPD-712" compartment="SYSTEM" charge="0" initialAmount="10.0" name="6-deoxocathasterone (Type:Brassinosteroids )" />
<species id="CPD-713" compartment="SYSTEM" charge="0" initialAmount="10.0" name="6-oxocampestanol (Type:Brassinosteroids )" />
<species id="CPD-714" compartment="SYSTEM" charge="0" initialAmount="10.0" name="cathasterone (Type:Brassinosteroids )" />
<species id="CPD-715" compartment="SYSTEM" charge="0" initialAmount="10.0" name="6-deoxoteasterone (Type:Brassinosteroids )" />
<species id="CPD-7158" compartment="SYSTEM" charge="0" initialAmount="10.0" name="3-demethylubiquinone-9 (Type:Unclassified-Compounds )" />
<species id="CPD-716" compartment="SYSTEM" charge="0" initialAmount="10.0" name="teasterone (Type:Brassinosteroids )" />
<species id="CPD-717" compartment="SYSTEM" charge="0" initialAmount="10.0" name="3-dehydro-6-deoxoteasterone (Type:Brassinosteroids )" />
<species id="CPD-718" compartment="SYSTEM" charge="0" initialAmount="10.0" name="3-dehydroteasterone (Type:Brassinosteroids )" />
<species id="CPD-720" compartment="SYSTEM" charge="0" initialAmount="10.0" name="6-deoxotyphasterol (Type:Brassinosteroids )" />
<species id="CPD-7234" compartment="SYSTEM" charge="0" initialAmount="10.0" name="8'-hydroxyabscisate (Type:Abscisic-Acid-Derivative )" />
<species id="CPD-723" compartment="SYSTEM" charge="0" initialAmount="10.0" name="6-deoxocastasterone (Type:Brassinosteroids )" />
<species id="CPD-724" compartment="SYSTEM" charge="0" initialAmount="10.0" name="6alpha;-hydroxy-castasterone (Type:Brassinosteroids )" />
<species id="CPD-725" compartment="SYSTEM" charge="0" initialAmount="10.0" name="13(S)-hydroperoxylinolenate (Type:Long-Chain-Fatty-Acids )" />
<species id="CPD-728" compartment="SYSTEM" charge="0" initialAmount="10.0" name="12;13(S)-epoxylinolenate (Type:Long-Chain-Fatty-Acids )" />
<species id="CPD-729" compartment="SYSTEM" charge="0" initialAmount="10.0" name="12-oxo-cis-10;15-phytodienoate (Type:Long-Chain-Fatty-Acids )" />
<species id="CPD-730" compartment="SYSTEM" charge="0" initialAmount="10.0" name="3-oxo-2-(cis-2'-pentenyl)-cyclopentane-1-octanoate (Type:Long-Chain-Fatty-Acids )" />
<species id="CPD-731" compartment="SYSTEM" charge="0" initialAmount="10.0" name="(+)-7-isojasmonate (Type:Jasmonates )" />
<species id="CPD-734" compartment="SYSTEM" charge="0" initialAmount="10.0" name="(-)-jasmonate (Type:Jasmonates )" />
<species id="CPD-7408" compartment="SYSTEM" charge="0" initialAmount="10.0" name="phytofluene (Type:Carotenes )" />
<species id="CPD-7409" compartment="SYSTEM" charge="0" initialAmount="10.0" name="beta;-cryptoxanthin (Type:Xanthophylls )" />
<species id="CPD-7417" compartment="SYSTEM" charge="0" initialAmount="10.0" name="coumarinic acid-beta;-D-glucoside (Type:Unclassified-Compounds )" />
<species id="CPD-7418" compartment="SYSTEM" charge="0" initialAmount="10.0" name="coumarinate (Type:Unclassified-Compounds )" />
<species id="CPD-7424" compartment="SYSTEM" charge="0" initialAmount="10.0" name="9'-cis-neoxanthin (Type:9-cis-Epoxycarotenoids )" />
<species id="CPD-8013" compartment="SYSTEM" charge="0" initialAmount="10.0" name="quercetin 3-O-rhamnoside (Type:Unclassified-Compounds )" />
<species id="CPD-8065" compartment="SYSTEM" charge="0" initialAmount="10.0" name="verbascose (Type:Pentasaccharides )" />
<species id="CPD-8073" compartment="SYSTEM" charge="0" initialAmount="10.0" name="18:2-16:0-MGDG (Type:MONOGALACTOSYLDIACYLGLYCEROLS-34-2 )" />
<species id="CPD-8074" compartment="SYSTEM" charge="0" initialAmount="10.0" name="18:3-16:0-MGDG (Type:MONOGALACTOSYLDIACYLGLYCEROLS-34-3 )" />
<species id="CPD-8075" compartment="SYSTEM" charge="0" initialAmount="10.0" name="18:2-16:1-MGDG (Type:MONOGALACTOSYLDIACYLGLYCEROLS-34-3 )" />
<species id="CPD-8076" compartment="SYSTEM" charge="0" initialAmount="10.0" name="18:3-16:1-MGDG (Type:MONOGALACTOSYLDIACYLGLYCEROLS-34-4 )" />
<species id="CPD-8077" compartment="SYSTEM" charge="0" initialAmount="10.0" name="18:1-16:2-MGDG (Type:MONOGALACTOSYLDIACYLGLYCEROLS-34-3 )" />
<species id="CPD-8078" compartment="SYSTEM" charge="0" initialAmount="10.0" name="18:3-16:2-MGDG (Type:MONOGALACTOSYLDIACYLGLYCEROLS-34-5 )" />
<species id="CPD-8079" compartment="SYSTEM" charge="0" initialAmount="10.0" name="18:1-16:3-MGDG (Type:MONOGALACTOSYLDIACYLGLYCEROLS-34-4 )" />
<species id="CPD-8080" compartment="SYSTEM" charge="0" initialAmount="10.0" name="18:2-16:3-MGDG (Type:MONOGALACTOSYLDIACYLGLYCEROLS-34-5 )" />
<species id="CPD-8083" compartment="SYSTEM" charge="0" initialAmount="10.0" name="18:2-18:3-DGDG (Type:DIGALACTOSYLDIACYLGLYCEROLS-36-5 )" />
<species id="CPD-8084" compartment="SYSTEM" charge="0" initialAmount="10.0" name="18:3-18:2-DGDG (Type:DIGALACTOSYLDIACYLGLYCEROLS-36-5 )" />
<species id="CPD-8086" compartment="SYSTEM" charge="0" initialAmount="10.0" name="18:2-16:0-PG (Type:PHOSPHATIDYLGLYCEROLS-34-2 )" />
<species id="CPD-8087" compartment="SYSTEM" charge="0" initialAmount="10.0" name="18:3-16:0-PG (Type:PHOSPHATIDYLGLYCEROLS-34-3 )" />
<species id="CPD-8088" compartment="SYSTEM" charge="0" initialAmount="10.0" name="18:2-18:1-PC (Type:PHOSPHATIDYLCHOLINES-36-3 )" />
<species id="CPD-8089" compartment="SYSTEM" charge="0" initialAmount="10.0" name="18:3-18:1-PC (Type:PHOSPHATIDYLCHOLINES-36-4 )" />
<species id="CPD-8090" compartment="SYSTEM" charge="0" initialAmount="10.0" name="18:3-18:2-PC (Type:PHOSPHATIDYLCHOLINES-36-5 )" />
<species id="CPD-8091" compartment="SYSTEM" charge="0" initialAmount="10.0" name="18:1-18:2-PC (Type:PHOSPHATIDYLCHOLINES-36-3 )" />
<species id="CPD-8092" compartment="SYSTEM" charge="0" initialAmount="10.0" name="18:1-18:3-PC (Type:PHOSPHATIDYLCHOLINES-36-4 )" />
<species id="CPD-8093" compartment="SYSTEM" charge="0" initialAmount="10.0" name="18:2-18:3-PC (Type:PHOSPHATIDYLCHOLINES-36-5 )" />
<species id="CPD-8094" compartment="SYSTEM" charge="0" initialAmount="10.0" name="3-(2-propenoic acid)-o-benzoquinone (Type:Phenylpropanoids )" />
<species id="CPD-8095" compartment="SYSTEM" charge="0" initialAmount="10.0" name="3-(2-propenoic acid)-4;6-hydroxy cyclohexa-2;5-dienone (Type:Phenylpropanoids )" />
<species id="CPD-8096" compartment="SYSTEM" charge="0" initialAmount="10.0" name="3;4;6-trihydroxy-cis-cinnamate (Type:Phenylpropanoids )" />
<species id="CPD-8098" compartment="SYSTEM" charge="0" initialAmount="10.0" name="cis-caffeate (Type:Phenylpropanoids )" />
<species id="CPD-8111" compartment="SYSTEM" charge="0" initialAmount="10.0" name="cyclic pyranopterin monophosphate (Type:Unclassified-Compounds )" />
<species id="CPD-8122" compartment="SYSTEM" charge="0" initialAmount="10.0" name="molybdopterin-AMP (Type:Unclassified-Compounds )" />
<species id="CPD-8123" compartment="SYSTEM" charge="0" initialAmount="10.0" name="molybdenum cofactor (dioxyo) (Type:Unclassified-Compounds )" />
<species id="CPD-8134" compartment="SYSTEM" charge="0" initialAmount="10.0" name="24-epi-campesterol (Type:Brassinosteroids )" />
<species id="CPD-8158" compartment="SYSTEM" charge="0" initialAmount="10.0" name="16:0-18:2-PC (Type:PHOSPHATIDYLCHOLINES-34-2 )" />
<species id="CPD-8161" compartment="SYSTEM" charge="0" initialAmount="10.0" name="18:2-16:0-DGDG (Type:DIGALACTOSYLDIACYLGLYCEROLS-34-2 )" />
<species id="CPD-8166" compartment="SYSTEM" charge="0" initialAmount="10.0" name="18:2-18:3-MGDG (Type:MONOGALACTOSYLDIACYLGLYCEROLS-36-5 )" />
<species id="CPD-8167" compartment="SYSTEM" charge="0" initialAmount="10.0" name="18:3-18:2-MGDG (Type:MONOGALACTOSYLDIACYLGLYCEROLS-36-5 )" />
<species id="CPD-8225" compartment="SYSTEM" charge="0" initialAmount="10.0" name="dichlorocarbene (Type:Chlorides )" />
<species id="CPD-8259" compartment="SYSTEM" charge="0" initialAmount="10.0" name="nicotinate riboside (Type:Unclassified-Compounds )" />
<species id="CPD-84" compartment="SYSTEM" charge="0" initialAmount="10.0" name="2;3-diketo-5-methylthio-1-phosphopentane (Type:Unclassified-Compounds )" />
<species id="CPD-85" compartment="SYSTEM" charge="0" initialAmount="10.0" name="1;2-dihydroxy-3-keto-5-methylthiopentene (Type:Unclassified-Compounds )" />
<species id="CPD-8610" compartment="SYSTEM" charge="0" initialAmount="10.0" name="4;4-dimethyl-5alpha;-cholesta-8-en-3-beta;-ol (Type:3-Beta-Hydroxysterols )" />
<species id="CPD-8611" compartment="SYSTEM" charge="0" initialAmount="10.0" name="4alpha;-hydroxymethyl-4beta;-methyl-5alpha;-cholesta-8-en-3beta;-ol (Type:3-Beta-Hydroxysterols )" />
<species id="CPD-8612" compartment="SYSTEM" charge="0" initialAmount="10.0" name="4alpha;-formyl-4beta;-methyl-5alpha;-cholesta-8-en-3beta;-ol (Type:3-Beta-Hydroxysterols )" />
<species id="CPD-8617" compartment="SYSTEM" charge="0" initialAmount="10.0" name="4alpha;-hydroxymethyl-5alpha;-cholesta-8-en-3beta;-ol (Type:3-Beta-Hydroxysterols )" />
<species id="CPD-8618" compartment="SYSTEM" charge="0" initialAmount="10.0" name="4alpha;-formyl-5alpha;-cholesta-8-en-3beta;-ol (Type:3-Beta-Hydroxysterols )" />
<species id="CPD-9016" compartment="SYSTEM" charge="0" initialAmount="10.0" name="6;8-dihydroxypurine (Type:Aromatics )" />
<species id="CPD-9017" compartment="SYSTEM" charge="0" initialAmount="10.0" name="8-hydroxypurine (Type:Aromatics )" />
<species id="CPDQT-13" compartment="SYSTEM" charge="0" initialAmount="10.0" name="2-nonaprenyl-3-methyl-6-methoxy-1;4-benzoquinone (Type:Unclassified-Compounds )" />
<species id="CPDQT-14" compartment="SYSTEM" charge="0" initialAmount="10.0" name="2-nonaprenyl-6-methoxy-1;4-benzoquinone (Type:Unclassified-Compounds )" />
<species id="CPDQT-15" compartment="SYSTEM" charge="0" initialAmount="10.0" name="2-nonaprenyl-6-methoxyphenol (Type:Unclassified-Compounds )" />
<species id="CPDQT-16" compartment="SYSTEM" charge="0" initialAmount="10.0" name="2-nonaprenyl-6-hydroxyphenol (Type:Unclassified-Compounds )" />
<species id="CPDQT-17" compartment="SYSTEM" charge="0" initialAmount="10.0" name="2-nonaprenylphenol (Type:Unclassified-Compounds )" />
<species id="CPDQT-18" compartment="SYSTEM" charge="0" initialAmount="10.0" name="3-nonaprenyl-4-hydroxybenzoate (Type:Unclassified-Compounds )" />
<species id="CPDQT-27" compartment="SYSTEM" charge="0" initialAmount="10.0" name="2-oxo-6-methylthiohexanoate (Type:Unclassified-Compounds )" />
<species id="CPDQT-28" compartment="SYSTEM" charge="0" initialAmount="10.0" name="2-oxo-7-methylthioheptanoate (Type:Unclassified-Compounds )" />
<species id="CPDQT-29" compartment="SYSTEM" charge="0" initialAmount="10.0" name="2-oxo-8-methylthiooctanoate (Type:Unclassified-Compounds )" />
<species id="CPDQT-30" compartment="SYSTEM" charge="0" initialAmount="10.0" name="2-oxo-9-methylthiononanoate (Type:Unclassified-Compounds )" />
<species id="CPDQT-31" compartment="SYSTEM" charge="0" initialAmount="10.0" name="2-(3'-methylthio)propylmalate (Type:Unclassified-Compounds )" />
<species id="CPDQT-32" compartment="SYSTEM" charge="0" initialAmount="10.0" name="2-(4'-methylthio)butylmalate (Type:Unclassified-Compounds )" />
<species id="CPDQT-33" compartment="SYSTEM" charge="0" initialAmount="10.0" name="2-(5'-methylthio)pentylmalate (Type:Unclassified-Compounds )" />
<species id="CPDQT-34" compartment="SYSTEM" charge="0" initialAmount="10.0" name="2-(6'-methylthio)hexylmalate (Type:Unclassified-Compounds )" />
<species id="CPDQT-35" compartment="SYSTEM" charge="0" initialAmount="10.0" name="2-(7'-methylthio)heptylmalate (Type:Unclassified-Compounds )" />
<species id="CPDQT-36" compartment="SYSTEM" charge="0" initialAmount="10.0" name="3-(3'-methylthio)propylmalate (Type:Unclassified-Compounds )" />
<species id="CPDQT-37" compartment="SYSTEM" charge="0" initialAmount="10.0" name="3-(4'-methylthio)butylmalate (Type:Unclassified-Compounds )" />
<species id="CPDQT-38" compartment="SYSTEM" charge="0" initialAmount="10.0" name="3-(5'-methylthio)pentylmalate (Type:Unclassified-Compounds )" />
<species id="CPDQT-39" compartment="SYSTEM" charge="0" initialAmount="10.0" name="3-(6'-methylthio)hexylmalate (Type:Unclassified-Compounds )" />
<species id="CPDQT-40" compartment="SYSTEM" charge="0" initialAmount="10.0" name="3-(7'-methylthio)heptylmalate (Type:Unclassified-Compounds )" />
<species id="CPDQT-4" compartment="SYSTEM" charge="0" initialAmount="10.0" name="L-galactose-1-phosphate (Type:Hexose-1-Phosphate )" />
<species id="CPDQT-7" compartment="SYSTEM" charge="0" initialAmount="10.0" name="hamamelose-21;5-bisphosphate (Type:Pentose-phosphates )" />
<species id="CPDQT-8" compartment="SYSTEM" charge="0" initialAmount="10.0" name="hamamelose (Type:Pentoses )" />
<species id="CPDQT-9" compartment="SYSTEM" charge="0" initialAmount="10.0" name="2-carboxy-arabinitol (Type:Sugar-alcohols )" />
<species id="CROTONYL-COA" compartment="SYSTEM" charge="0" initialAmount="10.0" name="crotonyl-CoA (Type:All-Coas )" />
<species id="CTP" compartment="SYSTEM" charge="0" initialAmount="10.0" name="CTP (Type:Pyrimidine-Related )" />
<species id="CYCLOARTENOL" compartment="SYSTEM" charge="0" initialAmount="10.0" name="cycloartenol (Type:Steroids )" />
<species id="CYCLOEUCALENOL" compartment="SYSTEM" charge="0" initialAmount="10.0" name="cycloeucalenol (Type:Unclassified-Compounds )" />
<species id="CYS-GLY" compartment="SYSTEM" charge="0" initialAmount="10.0" name="L-cysteinylglycine (Type:Unclassified-Compounds )" />
<species id="CYS" compartment="SYSTEM" charge="0" initialAmount="10.0" name="L-cysteine (Type:L-Amino-Acids )" />
<species id="Cytochromes-C" compartment="SYSTEM" charge="0" initialAmount="10.0" name="No_Name (No_Type )" />
<species id="Cytochromes-C-Reduced" compartment="SYSTEM" charge="0" initialAmount="10.0" name="No_Name (No_Type )" />
<species id="D-3-HYDROXYACYL-COA" compartment="SYSTEM" charge="0" initialAmount="10.0" name="No_Name (No_Type )" />
<species id="D-6-P-GLUCONO-DELTA-LACTONE" compartment="SYSTEM" charge="0" initialAmount="10.0" name="D-glucono-delta;-lactone-6-phosphate (Type:Unclassified-Compounds )" />
<species id="DADP" compartment="SYSTEM" charge="0" initialAmount="10.0" name="dADP (Type:Purine-Related )" />
<species id="DCDP" compartment="SYSTEM" charge="0" initialAmount="10.0" name="dCDP (Type:Pyrimidine-Related )" />
<species id="DCTP" compartment="SYSTEM" charge="0" initialAmount="10.0" name="dCTP (Type:Pyrimidine-Related )" />
<species id="DEAMIDO-NAD" compartment="SYSTEM" charge="0" initialAmount="10.0" name="nicotinic acid adenine dinucleotide (Type:Unclassified-Compounds )" />
<species id="DEHYDROQUINATE" compartment="SYSTEM" charge="0" initialAmount="10.0" name="3-dehydroquinate (Type:Unclassified-Compounds )" />
<species id="DEHYDROSPHINGANINE" compartment="SYSTEM" charge="0" initialAmount="10.0" name="3-dehydrosphinganine (Type:Unclassified-Compounds )" />
<species id="DELTA{1}-PIPERIDEINE-2-6-DICARBOXYLATE" compartment="SYSTEM" charge="0" initialAmount="10.0" name="tetrahydrodipicolinate (Type:Unclassified-Compounds )" />
<species id="delta(3)-isopentenyl-pp" compartment="SYSTEM" charge="0" initialAmount="10.0" name="Delta;3-isopentenyl-PP (Type:Unclassified-Compounds )" />
<species id="DELTA-TOCOPHEROL" compartment="SYSTEM" charge="0" initialAmount="10.0" name="delta;-tocopherol (Type:Unclassified-Compounds )" />
<species id="DEOXY-RIBOSE-1P" compartment="SYSTEM" charge="0" initialAmount="10.0" name="deoxyribose-1-phosphate (Type:PENTOSE-1-PHOSPHATES )" />
<species id="DEOXY-RIBOSE-5P" compartment="SYSTEM" charge="0" initialAmount="10.0" name="deoxyribose-5-phosphate (Type:PENTOSE-5-PHOSPHATES )" />
<species id="DEOXYURIDINE" compartment="SYSTEM" charge="0" initialAmount="10.0" name="deoxyuridine (Type:Pyrimidine-Related )" />
<species id="DEOXYXYLULOSE-5P" compartment="SYSTEM" charge="0" initialAmount="10.0" name="1-deoxy-D-xylulose 5-phosphate (Type:PENTOSE-5-PHOSPHATES )" />
<species id="DEPHOSPHO-COA" compartment="SYSTEM" charge="0" initialAmount="10.0" name="dephospho-CoA (Type:All-Coas )" />
<species id="D-ERYTHRO-IMIDAZOLE-GLYCEROL-P" compartment="SYSTEM" charge="0" initialAmount="10.0" name="D-erythro-imidazole-glycerol-phosphate (Type:Unclassified-Compounds )" />
<species id="DETHIOBIOTIN" compartment="SYSTEM" charge="0" initialAmount="10.0" name="dethiobiotin (Type:Unclassified-Compounds )" />
<species id="D-Galactosyl-12-diacyl-glycerols" compartment="SYSTEM" charge="0" initialAmount="10.0" name="No_Name (No_Type )" />
<species id="DGDP" compartment="SYSTEM" charge="0" initialAmount="10.0" name="dGDP (Type:Purine-Related )" />
<species id="D-GLUCOSAMINE-6-P" compartment="SYSTEM" charge="0" initialAmount="10.0" name="D-glucosamine-6-phosphate (Type:Unclassified-Compounds )" />
<species id="DIACYLGLYCEROL" compartment="SYSTEM" charge="0" initialAmount="10.0" name="No_Name (No_Type )" />
<species id="DIAMINONONANOATE" compartment="SYSTEM" charge="0" initialAmount="10.0" name="7;8-diaminononanoate (Type:Unclassified-Compounds )" />
<species id="DIAMINO-OH-PHOSPHORIBOSYLAMINO-PYR" compartment="SYSTEM" charge="0" initialAmount="10.0" name="2;5-diamino-6-(ribosylamino)-4-(3H)-pyrimidinone 5'-phosphate (Type:Unclassified-Compounds )" />
<species id="DI-H-OROTATE" compartment="SYSTEM" charge="0" initialAmount="10.0" name="dihydroorotate (Type:Unclassified-Compounds )" />
<species id="DI-H-URACIL" compartment="SYSTEM" charge="0" initialAmount="10.0" name="dihydrouracil (Type:Base-Derivatives )" />
<species id="DIHYDROFOLATE" compartment="SYSTEM" charge="0" initialAmount="10.0" name="7;8-dihydrofolate (Type:All-Folates )" />
<species id="DIHYDROKAEMPFEROL-CMPD" compartment="SYSTEM" charge="0" initialAmount="10.0" name="dihydrokaempferol (Type:Dihydroflavonols )" />
<species id="DIHYDROLIPOYL-GCVH" compartment="SYSTEM" charge="0" initialAmount="10.0" name="No_Name (No_Type )" />
<species id="DIHYDRO-NEO-PTERIN" compartment="SYSTEM" charge="0" initialAmount="10.0" name="dihydro-neo-pterin (Type:Unclassified-Compounds )" />
<species id="DIHYDRONEOPTERIN-P3" compartment="SYSTEM" charge="0" initialAmount="10.0" name="7;8-dihydroneopterin 3'-triphosphate (Type:Unclassified-Compounds )" />
<species id="DIHYDRONEOPTERIN-P" compartment="SYSTEM" charge="0" initialAmount="10.0" name="dihydroneopterin phosphate (Type:Unclassified-Compounds )" />
<species id="DIHYDROPTERIN-CH2OH-PP" compartment="SYSTEM" charge="0" initialAmount="10.0" name="2-amino-4-hydroxy-6-hydroxymethyl-7;8-dihydropteridine diphosphate (Type:Unclassified-Compounds )" />
<species id="DIHYDROSIROHYDROCHLORIN" compartment="SYSTEM" charge="0" initialAmount="10.0" name="precorrin-2 (Type:Precorrins )" />
<species id="DIHYDRO-SPHINGOSINE" compartment="SYSTEM" charge="0" initialAmount="10.0" name="sphinganine (Type:Unclassified-Compounds )" />
<species id="DIHYDROXY-ACETONE-PHOSPHATE" compartment="SYSTEM" charge="0" initialAmount="10.0" name="dihydroxyacetone phosphate (Type:Unclassified-Compounds )" />
<species id="DIHYDROXY-BUTANONE-P" compartment="SYSTEM" charge="0" initialAmount="10.0" name="3;4-dihydroxy-2-butanone-4-P (Type:Unclassified-Compounds )" />
<species id="DIHYDROXYNAPHTHOATE" compartment="SYSTEM" charge="0" initialAmount="10.0" name="1;4-dihydroxy-2-naphthoate (Type:Unclassified-Compounds )" />
<species id="DIMETHYL-D-RIBITYL-LUMAZINE" compartment="SYSTEM" charge="0" initialAmount="10.0" name="6;7-dimethyl-8-(1-D-ribityl)lumazine (Type:Unclassified-Compounds )" />
<species id="DIOH-ISOVALERATE" compartment="SYSTEM" charge="0" initialAmount="10.0" name="2;3-dihydroxy-isovalerate (Type:Unclassified-Compounds )" />
<species id="DIVINYL-PROTOCHLOROPHYLLIDE-A" compartment="SYSTEM" charge="0" initialAmount="10.0" name="divinyl protochlorophyllide a (Type:Chlorins )" />
<species id="D-LACTATE" compartment="SYSTEM" charge="0" initialAmount="10.0" name="D-lactate (Type:Lactate )" />
<species id="DMPBQ" compartment="SYSTEM" charge="0" initialAmount="10.0" name="2;3-dimethyl-6-phytyl-1;4-benzoquinone (Type:a )" />
<species id="D-MYO-INOSITOL-1-MONOPHOSPHATE" compartment="SYSTEM" charge="0" initialAmount="10.0" name="D-myo-Inositol (1)-monophosphate (Type:Myo-inositol-monophosphates )" />
<species id="D-MYO-INOSITOL-34-BISPHOSPHATE" compartment="SYSTEM" charge="0" initialAmount="10.0" name="D-myo-inositol (3;4)-bisphosphate (Type:Myo-inositol-bisphosphates )" />
<species id="DOLICHOLP" compartment="SYSTEM" charge="0" initialAmount="10.0" name="dolichyl-phosphate (Type:Unclassified-Compounds )" />
<species id="Donor-H2" compartment="SYSTEM" charge="0" initialAmount="10.0" name="No_Name (No_Type )" />
<species id="DPG" compartment="SYSTEM" charge="0" initialAmount="10.0" name="1;3-diphosphateglycerate (Type:Glycerates )" />
<species id="d-ribulose-1,5-p_{2}" compartment="SYSTEM" charge="0" initialAmount="10.0" name="D-ribulose-1;5-bisphosphate (Type:Oligosaccharide-Phosphate )" />
<species id="d-sedoheptulose-1,7-p_{2}" compartment="SYSTEM" charge="0" initialAmount="10.0" name="D-sedoheptulose-1;7-bisphosphate (Type:Sugar-Phosphate )" />
<species id="D-SEDOHEPTULOSE-7-P" compartment="SYSTEM" charge="0" initialAmount="10.0" name="D-sedoheptulose-7-phosphate (Type:Sugar-Phosphate )" />
<species id="DTDP-DEOH-DEOXY-GLUCOSE" compartment="SYSTEM" charge="0" initialAmount="10.0" name="dTDP-4-dehydro-6-deoxy-D-glucose (Type:DTDP-SUGARS )" />
<species id="DTDP-RHAMNOSE" compartment="SYSTEM" charge="0" initialAmount="10.0" name="dTDP-alpha;-L-rhamnose (Type:DTDP-SUGARS )" />
<species id="DUDP" compartment="SYSTEM" charge="0" initialAmount="10.0" name="dUDP (Type:Pyrimidine-Related )" />
<species id="DUMP" compartment="SYSTEM" charge="0" initialAmount="10.0" name="dUMP (Type:Pyrimidine-Related )" />
<species id="DUTP" compartment="SYSTEM" charge="0" initialAmount="10.0" name="dUTP (Type:Pyrimidine-Related )" />
<species id="D-XYLULOSE" compartment="SYSTEM" charge="0" initialAmount="10.0" name="xylulose (Type:Pentoses )" />
<species id="E-" compartment="SYSTEM" charge="0" initialAmount="10.0" name="e- (Type:Anions )" />
<species id="ENT-COPALYL-DIPHOSPHATE" compartment="SYSTEM" charge="0" initialAmount="10.0" name="ent-copalyl diphosphate (Type:Diterpenes )" />
<species id="ENT-KAUR-16-EN-19-AL" compartment="SYSTEM" charge="0" initialAmount="10.0" name="ent-kaur-16-en-19-al (Type:Unclassified-Compounds )" />
<species id="ENT-KAUR-16-EN-19-OL" compartment="SYSTEM" charge="0" initialAmount="10.0" name="ent-kaur-16-en-19-ol (Type:Unclassified-Compounds )" />
<species id="EPISTEROL" compartment="SYSTEM" charge="0" initialAmount="10.0" name="episterol (Type:Steroids )" />
<species id="EPOXYSQUALENE" compartment="SYSTEM" charge="0" initialAmount="10.0" name="(S)-2;3-Epoxysqualene (Type:Triterpenes )" />
<species id="ERYTHROSE-4P" compartment="SYSTEM" charge="0" initialAmount="10.0" name="D-erythrose-4-phosphate (Type:Sugar-Phosphate )" />
<species id="ETHANOL-AMINE" compartment="SYSTEM" charge="0" initialAmount="10.0" name="ethanolamine (Type:Unclassified-Compounds )" />
<species id="ETOH" compartment="SYSTEM" charge="0" initialAmount="10.0" name="ethanol (Type:Unclassified-Compounds )" />
<species id="FAD" compartment="SYSTEM" charge="0" initialAmount="10.0" name="FAD (Type:Redox-Electron-Carriers )" />
<species id="FARNESYL-PP" compartment="SYSTEM" charge="0" initialAmount="10.0" name="trans; trans-farnesyl diphosphate (Type:Sesquiterpenes )" />
<species id="FE+2" compartment="SYSTEM" charge="0" initialAmount="10.0" name="Fe2+ (Type:Cations )" />
<species id="FERULIC-ACID" compartment="SYSTEM" charge="0" initialAmount="10.0" name="ferulate (Type:Unclassified-Compounds )" />
<species id="FERULOYL-COA" compartment="SYSTEM" charge="0" initialAmount="10.0" name="feruloyl-CoA (Type:All-Coas )" />
<species id="FMN" compartment="SYSTEM" charge="0" initialAmount="10.0" name="FMN (Type:Redox-Electron-Carriers )" />
<species id="FORMALDEHYDE" compartment="SYSTEM" charge="0" initialAmount="10.0" name="formaldehyde (Type:Unclassified-Compounds )" />
<species id="FORMATE" compartment="SYSTEM" charge="0" initialAmount="10.0" name="formate (Type:Unclassified-Compounds )" />
<species id="FRUCTOSE-16-DIPHOSPHATE" compartment="SYSTEM" charge="0" initialAmount="10.0" name="fructose-1;6-bisphosphate (Type:Sugar-bisphosphates )" />
<species id="FRUCTOSE-6P" compartment="SYSTEM" charge="0" initialAmount="10.0" name="D-fructose-6-phosphate (Type:HEXOSE-6-PHOSPHATES )" />
<species id="FRU" compartment="SYSTEM" charge="0" initialAmount="10.0" name="fructose (Type:Hexoses )" />
<species id="FUM" compartment="SYSTEM" charge="0" initialAmount="10.0" name="fumarate (Type:C4-dicarboxylates )" />
<species id="G3P" compartment="SYSTEM" charge="0" initialAmount="10.0" name="3-phosphoglycerate (Type:Glycerates )" />
<species id="GALACTOSE-1P" compartment="SYSTEM" charge="0" initialAmount="10.0" name="alpha;-D-galactose 1-phosphate (Type:Alpha-Hexose-1-Phosphate )" />
<species id="GALACTOSE" compartment="SYSTEM" charge="0" initialAmount="10.0" name="beta;-D-galactose (Type:D-Galactose )" />
<species id="GAMA-TOCOPHEROL" compartment="SYSTEM" charge="0" initialAmount="10.0" name="gamma;-tocopherol (Type:a )" />
<species id="GAP" compartment="SYSTEM" charge="0" initialAmount="10.0" name="D-glyceraldehyde-3-phosphate (Type:Unclassified-Compounds )" />
<species id="GDP-4-DEHYDRO-6-DEOXY-D-MANNOSE" compartment="SYSTEM" charge="0" initialAmount="10.0" name="GDP-4-dehydro-6-deoxy-D-mannose (Type:GDP-SUGARS )" />
<species id="GDP" compartment="SYSTEM" charge="0" initialAmount="10.0" name="GDP (Type:Purine-Related )" />
<species id="GDP-L-GALACTOSE" compartment="SYSTEM" charge="0" initialAmount="10.0" name="GDP-L-galactose (Type:GDP-SUGARS )" />
<species id="GDP-MANNOSE" compartment="SYSTEM" charge="0" initialAmount="10.0" name="GDP-D-mannose (Type:GDP-SUGARS )" />
<species id="GERANYLGERANYL-PP" compartment="SYSTEM" charge="0" initialAmount="10.0" name="geranylgeranyl diphosphate (Type:Unclassified-Compounds )" />
<species id="GERANYL-PP" compartment="SYSTEM" charge="0" initialAmount="10.0" name="geranyl-PP (Type:Unclassified-Compounds )" />
<species id="GLC-1-P" compartment="SYSTEM" charge="0" initialAmount="10.0" name="alpha;-D-glucose 1-phosphate (Type:Alpha-Hexose-1-Phosphate )" />
<species id="GLC-6-P" compartment="SYSTEM" charge="0" initialAmount="10.0" name="beta;-D-glucose-6-phosphate (Type:HEXOSE-6-PHOSPHATES )" />
<species id="GLC" compartment="SYSTEM" charge="0" initialAmount="10.0" name="beta;-D-glucose (Type:D-Glucose )" />
<species id="GLN" compartment="SYSTEM" charge="0" initialAmount="10.0" name="L-glutamine (Type:L-Amino-Acids )" />
<species id="GLT" compartment="SYSTEM" charge="0" initialAmount="10.0" name="L-glutamate (Type:L-Amino-Acids )" />
<species id="GLUCURONATE" compartment="SYSTEM" charge="0" initialAmount="10.0" name="glucuronate (Type:Unclassified-Compounds )" />
<species id="GLUTACONYL-COA" compartment="SYSTEM" charge="0" initialAmount="10.0" name="glutaconyl-CoA (Type:All-Coas )" />
<species id="GLUTARYL-COA" compartment="SYSTEM" charge="0" initialAmount="10.0" name="glutaryl-CoA (Type:All-Coas )" />
<species id="GLUTATHIONE" compartment="SYSTEM" charge="0" initialAmount="10.0" name="glutathione (Type:All-Glutathiones )" />
<species id="GLYCERATE" compartment="SYSTEM" charge="0" initialAmount="10.0" name="glycerate (Type:Glycerates )" />
<species id="GLYCEROL-3P" compartment="SYSTEM" charge="0" initialAmount="10.0" name="sn-glycerol-3-phosphate (Type:Unclassified-Compounds )" />
<species id="GLYCEROL" compartment="SYSTEM" charge="0" initialAmount="10.0" name="glycerol (Type:Sugar-alcohols )" />
<species id="GLYCOLALDEHYDE" compartment="SYSTEM" charge="0" initialAmount="10.0" name="glycolaldehyde (Type:Unclassified-Compounds )" />
<species id="GLYCOLLATE" compartment="SYSTEM" charge="0" initialAmount="10.0" name="glycolate (Type:Unclassified-Compounds )" />
<species id="GLY" compartment="SYSTEM" charge="0" initialAmount="10.0" name="glycine (Type:Non-polar-amino-acids )" />
<species id="GLYOX" compartment="SYSTEM" charge="0" initialAmount="10.0" name="glyoxylate (Type:Unclassified-Compounds )" />
<species id="GMP" compartment="SYSTEM" charge="0" initialAmount="10.0" name="GMP (Type:Purine-Related )" />
<species id="GTP" compartment="SYSTEM" charge="0" initialAmount="10.0" name="GTP (Type:Purine-Related )" />
<species id="GUANINE" compartment="SYSTEM" charge="0" initialAmount="10.0" name="guanine (Type:Purines )" />
<species id="GUANOSINE_DIPHOSPHATE_FUCOSE" compartment="SYSTEM" charge="0" initialAmount="10.0" name="GDP-L-fucose (Type:GDP-SUGARS )" />
<species id="GUANOSINE" compartment="SYSTEM" charge="0" initialAmount="10.0" name="guanosine (Type:Purine-Ribonucleosides )" />
<species id="HCN" compartment="SYSTEM" charge="0" initialAmount="10.0" name="hydrogen cyanide (Type:Non-Metabolic-Compounds )" />
<species id="HCO3" compartment="SYSTEM" charge="0" initialAmount="10.0" name="HCO3- (Type:Anions )" />
<species id="HISTIDINAL" compartment="SYSTEM" charge="0" initialAmount="10.0" name="histidinal (Type:Unclassified-Compounds )" />
<species id="HISTIDINOL" compartment="SYSTEM" charge="0" initialAmount="10.0" name="histidinol (Type:Unclassified-Compounds )" />
<species id="HOMO-CYS" compartment="SYSTEM" charge="0" initialAmount="10.0" name="L-homocysteine (Type:Non-standard-amino-acids )" />
<species id="HOMOGENTISATE" compartment="SYSTEM" charge="0" initialAmount="10.0" name="homogentisate (Type:Unclassified-Compounds )" />
<species id="HOMOMETHIONINE" compartment="SYSTEM" charge="0" initialAmount="10.0" name="homomethionine (Type:Non-standard-amino-acids )" />
<species id="HOMO-SER" compartment="SYSTEM" charge="0" initialAmount="10.0" name="homoserine (Type:Non-standard-amino-acids )" />
<species id="HS" compartment="SYSTEM" charge="0" initialAmount="10.0" name="hydrogen sulfide (Type:Unclassified-Compounds )" />
<species id="HYDROGEN-PEROXIDE" compartment="SYSTEM" charge="0" initialAmount="10.0" name="H2O2 (Type:Unclassified-Compounds )" />
<species id="HYDROXYCINNAMOYL-COA" compartment="SYSTEM" charge="0" initialAmount="10.0" name="hydroxycinnamoyl-CoA (Type:Unclassified-Compounds )" />
<species id="HYDROXYMETHYLBILANE" compartment="SYSTEM" charge="0" initialAmount="10.0" name="hydroxymethylbilane (Type:Unclassified-Compounds )" />
<species id="HYPOXANTHINE" compartment="SYSTEM" charge="0" initialAmount="10.0" name="hypoxanthine (Type:Purine-Related )" />
<species id="ILE" compartment="SYSTEM" charge="0" initialAmount="10.0" name="L-isoleucine (Type:L-Amino-Acids )" />
<species id="IMIDAZOLE-ACETOL-P" compartment="SYSTEM" charge="0" initialAmount="10.0" name="imidazole acetol-phosphate (Type:Unclassified-Compounds )" />
<species id="IMINOASPARTATE" compartment="SYSTEM" charge="0" initialAmount="10.0" name="iminoaspartate (Type:Unclassified-Compounds )" />
<species id="IMP" compartment="SYSTEM" charge="0" initialAmount="10.0" name="inosine-5'-phosphate (Type:Purine-Related )" />
<species id="INDOLE-3-ACETALDOXIME" compartment="SYSTEM" charge="0" initialAmount="10.0" name="indole-3-acetaldoxime (Type:Aldoxime )" />
<species id="INDOLE-3-ACETYL-ALA" compartment="SYSTEM" charge="0" initialAmount="10.0" name="indole-3-acetyl-ala (Type:Unclassified-Compounds )" />
<species id="INDOLE-3-ACETYL-LEU" compartment="SYSTEM" charge="0" initialAmount="10.0" name="indole-3-acetyl-leu (Type:Unclassified-Compounds )" />
<species id="INDOLE-3-GLYCEROL-P" compartment="SYSTEM" charge="0" initialAmount="10.0" name="indole-3-glycerol-phosphate (Type:Indole-Containing-Compounds )" />
<species id="INDOLE_ACETALDEHYDE" compartment="SYSTEM" charge="0" initialAmount="10.0" name="indole acetaldehyde (Type:Unclassified-Compounds )" />
<species id="INDOLE_ACETATE_AUXIN" compartment="SYSTEM" charge="0" initialAmount="10.0" name="indole-3-acetate (Type:Plant-Hormones )" />
<species id="INDOLE" compartment="SYSTEM" charge="0" initialAmount="10.0" name="indole (Type:Indoles )" />
<species id="INDOLE_PYRUVATE" compartment="SYSTEM" charge="0" initialAmount="10.0" name="indole-3-pyruvate (Type:Unclassified-Compounds )" />
<species id="INDOLEYL-CPD" compartment="SYSTEM" charge="0" initialAmount="10.0" name="indole-3-acetonitrile (Type:Unclassified-Compounds )" />
<species id="INOSINE" compartment="SYSTEM" charge="0" initialAmount="10.0" name="inosine (Type:Purine-Ribonucleosides )" />
<species id="INOSITOL-1456-TETRAKISPHOSPHATE" compartment="SYSTEM" charge="0" initialAmount="10.0" name="D-myo-inositol (1;4;5;6)-tetrakisphosphate (Type:Myo-inositol-tetra-kis-phosphates )" />
<species id="inositol_1,4,5-trisphosphate" compartment="SYSTEM" charge="0" initialAmount="10.0" name="D-myo-inositol (1;4;5)-trisphosphate (Type:Myo-inositol-trisphosphates )" />
<species id="ISOBUTYRYL-COA" compartment="SYSTEM" charge="0" initialAmount="10.0" name="isobutyryl-CoA (Type:All-Coas )" />
<species id="ISOCHORISMATE" compartment="SYSTEM" charge="0" initialAmount="10.0" name="isochorismate (Type:Unclassified-Compounds )" />
<species id="ISOVALERYL-COA" compartment="SYSTEM" charge="0" initialAmount="10.0" name="isovaleryl-CoA (Type:All-Coas )" />
<species id="KDO" compartment="SYSTEM" charge="0" initialAmount="10.0" name="3-deoxy-D-manno-octulosonate (Type:Unclassified-Compounds )" />
<species id="KDO-8P" compartment="SYSTEM" charge="0" initialAmount="10.0" name="3-deoxy-D-manno-octulosonate 8-P (Type:Unclassified-Compounds )" />
<species id="KDO-LIPID-IVA" compartment="SYSTEM" charge="0" initialAmount="10.0" name="(KDO)-lipid IVA (Type:Unclassified-Compounds )" />
<species id="L-1-PHOSPHATIDYL-ETHANOLAMINE" compartment="SYSTEM" charge="0" initialAmount="10.0" name="No_Name (No_Type )" />
<species id="L-1-PHOSPHATIDYL-GLYCEROL" compartment="SYSTEM" charge="0" initialAmount="10.0" name="No_Name (No_Type )" />
<species id="L-1-PHOSPHATIDYL-GLYCEROL-P" compartment="SYSTEM" charge="0" initialAmount="10.0" name="No_Name (No_Type )" />
<species id="L-1-phosphatidyl-inositols" compartment="SYSTEM" charge="0" initialAmount="10.0" name="No_Name (No_Type )" />
<species id="L-1-PHOSPHATIDYL-SERINE" compartment="SYSTEM" charge="0" initialAmount="10.0" name="No_Name (No_Type )" />
<species id="L-3-HYDROXYACYL-COA" compartment="SYSTEM" charge="0" initialAmount="10.0" name="No_Name (No_Type )" />
<species id="L-ALPHA-ALANINE" compartment="SYSTEM" charge="0" initialAmount="10.0" name="L-alanine (Type:L-Amino-Acids )" />
<species id="LANOSTEROL" compartment="SYSTEM" charge="0" initialAmount="10.0" name="lanosterol (Type:3-Beta-Hydroxysterols )" />
<species id="L-ARGININO-SUCCINATE" compartment="SYSTEM" charge="0" initialAmount="10.0" name="L-arginino-succinate (Type:Unclassified-Compounds )" />
<species id="L-ASPARTATE" compartment="SYSTEM" charge="0" initialAmount="10.0" name="L-aspartate (Type:L-Amino-Acids )" />
<species id="L-ASPARTATE-SEMIALDEHYDE" compartment="SYSTEM" charge="0" initialAmount="10.0" name="L-aspartate-semialdehyde (Type:Non-standard-amino-acids )" />
<species id="L-BETA-ASPARTYL-P" compartment="SYSTEM" charge="0" initialAmount="10.0" name="L-aspartyl-4-phosphate (Type:Non-standard-amino-acids )" />
<species id="L-CITRULLINE" compartment="SYSTEM" charge="0" initialAmount="10.0" name="citrulline (Type:Unclassified-Compounds )" />
<species id="L-CYSTATHIONINE" compartment="SYSTEM" charge="0" initialAmount="10.0" name="cystathionine (Type:Unclassified-Compounds )" />
<species id="L-DEHYDRO-ASCORBATE" compartment="SYSTEM" charge="0" initialAmount="10.0" name="L-dehydro-ascorbate (Type:Unclassified-Compounds )" />
<species id="l-delta(1)-pyrroline_5-carboxylate" compartment="SYSTEM" charge="0" initialAmount="10.0" name="pyrroline 5-carboxylate (Type:Unclassified-Compounds )" />
<species id="LEUCOPELARGONIDIN-CMPD" compartment="SYSTEM" charge="0" initialAmount="10.0" name="leucopelargonidin (Type:Unclassified-Compounds )" />
<species id="LEU" compartment="SYSTEM" charge="0" initialAmount="10.0" name="L-leucine (Type:L-Amino-Acids )" />
<species id="L-FUCOSE" compartment="SYSTEM" charge="0" initialAmount="10.0" name="L-fucose (Type:L-Hexoses )" />
<species id="L-GALACTOSE" compartment="SYSTEM" charge="0" initialAmount="10.0" name="L-galactose (Type:Unclassified-Compounds )" />
<species id="L-GAMMA-GLUTAMYLCYSTEINE" compartment="SYSTEM" charge="0" initialAmount="10.0" name="L-gamma;-glutamylcysteine (Type:Non-standard-amino-acids )" />
<species id="L-GLUTAMATE-5-P" compartment="SYSTEM" charge="0" initialAmount="10.0" name="L-glutamate-5-phosphate (Type:Unclassified-Compounds )" />
<species id="L-GLUTAMATE_GAMMA-SEMIALDEHYDE" compartment="SYSTEM" charge="0" initialAmount="10.0" name="L-glutamate gamma;-semialdehyde (Type:Non-standard-amino-acids )" />
<species id="L-HISTIDINOL-P" compartment="SYSTEM" charge="0" initialAmount="10.0" name="L-histidinol-phosphate (Type:Unclassified-Compounds )" />
<species id="LIPID-IV-A" compartment="SYSTEM" charge="0" initialAmount="10.0" name="lipid IVA (Type:Unclassified-Compounds )" />
<species id="LL-DIAMINOPIMELATE" compartment="SYSTEM" charge="0" initialAmount="10.0" name="L;L-diaminopimelate (Type:Unclassified-Compounds )" />
<species id="L-ORNITHINE" compartment="SYSTEM" charge="0" initialAmount="10.0" name="L-ornithine (Type:L-Amino-Acids )" />
<species id="L-PANTOATE" compartment="SYSTEM" charge="0" initialAmount="10.0" name="L-pantoate (Type:Unclassified-Compounds )" />
<species id="L-PHOSPHATIDATE" compartment="SYSTEM" charge="0" initialAmount="10.0" name="No_Name (No_Type )" />
<species id="LYS" compartment="SYSTEM" charge="0" initialAmount="10.0" name="L-lysine (Type:L-Amino-Acids )" />
<species id="MAL" compartment="SYSTEM" charge="0" initialAmount="10.0" name="malate (Type:C4-dicarboxylates )" />
<species id="MALONATE-S-ALD" compartment="SYSTEM" charge="0" initialAmount="10.0" name="malonate semialdehyde (Type:Unclassified-Compounds )" />
<species id="MALONYL-ACP" compartment="SYSTEM" charge="0" initialAmount="10.0" name="No_Name (No_Type )" />
<species id="MALONYL-COA" compartment="SYSTEM" charge="0" initialAmount="10.0" name="malonyl-CoA (Type:All-Coas )" />
<species id="MALTOTETRAOSE" compartment="SYSTEM" charge="0" initialAmount="10.0" name="maltotetraose (Type:Tetrasaccharides )" />
<species id="MANNOSE-1P" compartment="SYSTEM" charge="0" initialAmount="10.0" name="alpha;-D-mannose 1-phosphate (Type:Alpha-Hexose-1-Phosphate )" />
<species id="MANNOSE-6P" compartment="SYSTEM" charge="0" initialAmount="10.0" name="mannose-6-phosphate (Type:HEXOSE-6-PHOSPHATES )" />
<species id="MANNOSE" compartment="SYSTEM" charge="0" initialAmount="10.0" name="mannose (Type:D-Hexoses )" />
<species id="MESO-DIAMINOPIMELATE" compartment="SYSTEM" charge="0" initialAmount="10.0" name="meso-diaminopimelate (Type:Lysine-or-DAP )" />
<species id="METHACRYLYL-COA" compartment="SYSTEM" charge="0" initialAmount="10.0" name="methylacrylyl-CoA (Type:All-Coas )" />
<species id="METHYLENE-THF" compartment="SYSTEM" charge="0" initialAmount="10.0" name="5;10-methylene-THF (Type:METHYLENE-THF-GLU-N )" />
<species id="Methylesterified-homogalacturonan" compartment="SYSTEM" charge="0" initialAmount="10.0" name="No_Name (No_Type )" />
<species id="MET" compartment="SYSTEM" charge="0" initialAmount="10.0" name="L-methionine (Type:L-Amino-Acids )" />
<species id="MEVALONATE" compartment="SYSTEM" charge="0" initialAmount="10.0" name="(R)-mevalonate (Type:Unclassified-Compounds )" />
<species id="MG+2" compartment="SYSTEM" charge="0" initialAmount="10.0" name="Mg2+ (Type:Cations )" />
<species id="MG-PROTOPORPHYRIN" compartment="SYSTEM" charge="0" initialAmount="10.0" name="Mg-protoporphyrin (Type:Porphyrins )" />
<species id="MG-PROTOPORPHYRIN-MONOMETHYL-ESTER" compartment="SYSTEM" charge="0" initialAmount="10.0" name="Mg-protoporphyrin monomethyl ester (Type:Porphyrins )" />
<species id="MI-HEXAKISPHOSPHATE" compartment="SYSTEM" charge="0" initialAmount="10.0" name="phytate (Type:Myo-inositol-polyphosphates )" />
<species id="MI-PENTAKISPHOSPHATE" compartment="SYSTEM" charge="0" initialAmount="10.0" name="D-myo-inositol (1;2;3;4;5)-pentakisphosphate (Type:D-myo-inositol-pentakisphosphates )" />
<species id="MONO-VINYL-PROTOCHLOROPHYLLIDE-A" compartment="SYSTEM" charge="0" initialAmount="10.0" name="monovinyl protochlorophyllide a (Type:Chlorins )" />
<species id="MPBQ" compartment="SYSTEM" charge="0" initialAmount="10.0" name="2-methyl-6-phytyl-1;4-benzoquinone (Type:a )" />
<species id="MYO-INOSITOL" compartment="SYSTEM" charge="0" initialAmount="10.0" name="myo-inositol (Type:Inositols )" />
<species id="N-(5-PHOSPHORIBOSYL)-ANTHRANILATE" compartment="SYSTEM" charge="0" initialAmount="10.0" name="N-(5'-phosphoribosyl)-anthranilate (Type:Unclassified-Compounds )" />
<species id="N-ACETYL-D-GLUCOSAMINE-1-P" compartment="SYSTEM" charge="0" initialAmount="10.0" name="N-acetyl-glucosamine-1-phosphate (Type:Unclassified-Compounds )" />
<species id="N-ACETYL-D-GLUCOSAMINE-6-P" compartment="SYSTEM" charge="0" initialAmount="10.0" name="N-acetyl-D-glucosamine-6-phosphate (Type:SUGAR-6-PHOSPHATES )" />
<species id="N-ACETYL-GLUTAMYL-P" compartment="SYSTEM" charge="0" initialAmount="10.0" name="N-acetylglutamyl-phosphate (Type:Unclassified-Compounds )" />
<species id="NADH" compartment="SYSTEM" charge="0" initialAmount="10.0" name="NADH (Type:NAD(P)H )" />
<species id="NAD" compartment="SYSTEM" charge="0" initialAmount="10.0" name="NAD+ (Type:NAD(P) )" />
<species id="NADPH" compartment="SYSTEM" charge="0" initialAmount="10.0" name="NADPH (Type:NAD(P)H )" />
<species id="NADP" compartment="SYSTEM" charge="0" initialAmount="10.0" name="NADP+ (Type:NAD(P) )" />
<species id="N-ALPHA-ACETYLORNITHINE" compartment="SYSTEM" charge="0" initialAmount="10.0" name="N-acetyl-L-ornithine (Type:Unclassified-Compounds )" />
<species id="NARINGENIN-CMPD" compartment="SYSTEM" charge="0" initialAmount="10.0" name="naringenin (Type:FLAVANONES )" />
<species id="NEUROSPORENE" compartment="SYSTEM" charge="0" initialAmount="10.0" name="neurosporene (Type:Carotenes )" />
<species id="N-HYDROXYL-TRYPTAMINE" compartment="SYSTEM" charge="0" initialAmount="10.0" name="N-hydroxyl-tryptamine (Type:Unclassified-Compounds )" />
<species id="NIACINAMIDE" compartment="SYSTEM" charge="0" initialAmount="10.0" name="nicotinamide (Type:Vitamins )" />
<species id="NIACINE" compartment="SYSTEM" charge="0" initialAmount="10.0" name="nicotinate (Type:Vitamins )" />
<species id="NICOTINAMIDE_NUCLEOTIDE" compartment="SYSTEM" charge="0" initialAmount="10.0" name="nicotinamide mononucleotide (Type:Unclassified-Compounds )" />
<species id="NICOTINAMIDE_RIBOSE" compartment="SYSTEM" charge="0" initialAmount="10.0" name="nicotinamide riboside (Type:Carbohydrates )" />
<species id="NICOTINATE_NUCLEOTIDE" compartment="SYSTEM" charge="0" initialAmount="10.0" name="nicotinic acid mononucleotide (Type:Unclassified-Compounds )" />
<species id="NN-DIACETYLCHITOBIOSYLDIPHOSPHODOLICHO" compartment="SYSTEM" charge="0" initialAmount="10.0" name="(N-acetylglucosaminyl)2-diphosphodolichol (Type:Unclassified-Compounds )" />
<species id="OBTUSIFOLIOL" compartment="SYSTEM" charge="0" initialAmount="10.0" name="obtusifoliol (Type:Unclassified-Compounds )" />
<species id="OCTAPRENYL-DIPHOSPHATE" compartment="SYSTEM" charge="0" initialAmount="10.0" name="octaprenyl diphosphate (Type:TRANS-POLYISOPRENYL-PP )" />
<species id="OH-MYRISTOYL" compartment="SYSTEM" charge="0" initialAmount="10.0" name="UDP-2;3-bis(3-hydroxymyristoyl)glucosamine (Type:UDP-sugar )" />
<species id="OH-PYR" compartment="SYSTEM" charge="0" initialAmount="10.0" name="hydroxypyruvate (Type:Unclassified-Compounds )" />
<species id="O-PHOSPHO-L-HOMOSERINE" compartment="SYSTEM" charge="0" initialAmount="10.0" name="O-phospho-L-homoserine (Type:Non-standard-amino-acids )" />
<species id="OROTATE" compartment="SYSTEM" charge="0" initialAmount="10.0" name="orotate (Type:Unclassified-Compounds )" />
<species id="OROTIDINE-5-PHOSPHATE" compartment="SYSTEM" charge="0" initialAmount="10.0" name="orotidine-5'-phosphate (Type:Unclassified-Compounds )" />
<species id="O-SINAPOYLCHOLINE" compartment="SYSTEM" charge="0" initialAmount="10.0" name="O-sinapoylcholine (Type:Unclassified-Compounds )" />
<species id="O-SUCCINYLBENZOATE" compartment="SYSTEM" charge="0" initialAmount="10.0" name="O-succinylbenzoate (Type:Unclassified-Compounds )" />
<species id="OXALACETIC_ACID" compartment="SYSTEM" charge="0" initialAmount="10.0" name="oxaloacetate (Type:Unclassified-Compounds )" />
<species id="OXIDIZED-GLUTATHIONE" compartment="SYSTEM" charge="0" initialAmount="10.0" name="glutathione disulfide (Type:Unclassified-Compounds )" />
<species id="OXOCINNAMOYL-COA" compartment="SYSTEM" charge="0" initialAmount="10.0" name="oxocinnamoyl-CoA (Type:Unclassified-Compounds )" />
<species id="Ox-Thioredoxin" compartment="SYSTEM" charge="0" initialAmount="10.0" name="No_Name (No_Type )" />
<species id="OXYGEN-MOLECULE" compartment="SYSTEM" charge="0" initialAmount="10.0" name="O2 (Type:Non-Metabolic-Compounds )" />
<species id="P-AMINO-BENZOATE" compartment="SYSTEM" charge="0" initialAmount="10.0" name="p-aminobenzoate (Type:Unclassified-Compounds )" />
<species id="PANTETHEINE-P" compartment="SYSTEM" charge="0" initialAmount="10.0" name="pantetheine 4'-phosphate (Type:Unclassified-Compounds )" />
<species id="PANTOTHENATE" compartment="SYSTEM" charge="0" initialAmount="10.0" name="pantothenate (Type:Unclassified-Compounds )" />
<species id="PAP" compartment="SYSTEM" charge="0" initialAmount="10.0" name="adenosine-3';5'-bisphosphate (Type:Unclassified-Compounds )" />
<species id="PAPS" compartment="SYSTEM" charge="0" initialAmount="10.0" name="phosphoadenosine-5'-phosphosulfate (Type:Unclassified-Compounds )" />
<species id="PELARGONIDIN-CMPD" compartment="SYSTEM" charge="0" initialAmount="10.0" name="pelargonidin (Type:Unclassified-Compounds )" />
<species id="PHE" compartment="SYSTEM" charge="0" initialAmount="10.0" name="L-phenylalanine (Type:L-Amino-Acids )" />
<species id="PHOSPHATIDYLCHOLINE" compartment="SYSTEM" charge="0" initialAmount="10.0" name="No_Name (No_Type )" />
<species id="PHOSPHATIDYL-MYO-INOSITOL-45-BISPHOSPHA" compartment="SYSTEM" charge="0" initialAmount="10.0" name="1-phosphatidyl-1D-myo-inositol 4;5-bisphosphate (Type:L-1-phosphatidyl-inositols )" />
<species id="PHOSPHO-ENOL-PYRUVATE" compartment="SYSTEM" charge="0" initialAmount="10.0" name="phosphoenolpyruvate (Type:Unclassified-Compounds )" />
<species id="PHOSPHORIBOSYL-AMP" compartment="SYSTEM" charge="0" initialAmount="10.0" name="phosphoribosyl-AMP (Type:Base-Derivatives )" />
<species id="PHOSPHORIBOSYL-ATP" compartment="SYSTEM" charge="0" initialAmount="10.0" name="phosphoribosyl-ATP (Type:Base-Derivatives )" />
<species id="PHOSPHORIBOSYL-CARBOXY-AMINOIMIDAZOLE" compartment="SYSTEM" charge="0" initialAmount="10.0" name="4-carboxyaminoimidazole ribonucleotide (Type:Unclassified-Compounds )" />
<species id="PHOSPHORIBOSYL-FORMAMIDO-CARBOXAMIDE" compartment="SYSTEM" charge="0" initialAmount="10.0" name="phosphoribosyl-formamido-carboxamide (Type:Unclassified-Compounds )" />
<species id="PHOSPHORIBOSYL-FORMIMINO-AICAR-P" compartment="SYSTEM" charge="0" initialAmount="10.0" name="phosphoribosylformiminoAICAR-phosphate (Type:Unclassified-Compounds )" />
<species id="PHOSPHORIBULOSYL-FORMIMINO-AICAR-P" compartment="SYSTEM" charge="0" initialAmount="10.0" name="phosphoribulosylformimino-AICAR-P (Type:Unclassified-Compounds )" />
<species id="PHOSPHORYL-CHOLINE" compartment="SYSTEM" charge="0" initialAmount="10.0" name="phosphoryl-choline (Type:Unclassified-Compounds )" />
<species id="PHOSPHORYL-ETHANOLAMINE" compartment="SYSTEM" charge="0" initialAmount="10.0" name="phosphoryl-ethanolamine (Type:Unclassified-Compounds )" />
<species id="P-HYDROXY-PHENYLPYRUVATE" compartment="SYSTEM" charge="0" initialAmount="10.0" name="p-hydroxyphenylpyruvate (Type:Unclassified-Compounds )" />
<species id="PHYTOENE" compartment="SYSTEM" charge="0" initialAmount="10.0" name="phytoene (Type:Carotenes )" />
<species id="PHYTOL" compartment="SYSTEM" charge="0" initialAmount="10.0" name="phytol (Type:Unclassified-Compounds )" />
<species id="PHYTYL-PYROPHOSPHATE" compartment="SYSTEM" charge="0" initialAmount="10.0" name="phytyl-PP (Type:Diterpenes )" />
<species id="Pi" compartment="SYSTEM" charge="0" initialAmount="10.0" name="phosphate (Type:Phosphates )" />
<species id="PORPHOBILINOGEN" compartment="SYSTEM" charge="0" initialAmount="10.0" name="porphobilinogen (Type:Unclassified-Compounds )" />
<species id="PPI" compartment="SYSTEM" charge="0" initialAmount="10.0" name="diphosphate (Type:Polyphosphates )" />
<species id="PREPHENATE" compartment="SYSTEM" charge="0" initialAmount="10.0" name="prephenate (Type:Unclassified-Compounds )" />
<species id="P-RIBOSYL-4-SUCCCARB-AMINOIMIDAZOLE" compartment="SYSTEM" charge="0" initialAmount="10.0" name="5'-phosphoribosyl-4-(N-succinocarboxamide)-5-aminoimidazole (Type:Unclassified-Compounds )" />
<species id="PRO" compartment="SYSTEM" charge="0" initialAmount="10.0" name="L-proline (Type:L-Amino-Acids )" />
<species id="PROPIONYL-COA" compartment="SYSTEM" charge="0" initialAmount="10.0" name="propionyl-CoA (Type:All-Coas )" />
<species id="PROTEIN-LIPOYLLYSINE" compartment="SYSTEM" charge="0" initialAmount="10.0" name="No_Name (No_Type )" />
<species id="PROTOHEME" compartment="SYSTEM" charge="0" initialAmount="10.0" name="protoheme IX (Type:Hemes )" />
<species id="PROTON" compartment="SYSTEM" charge="0" initialAmount="10.0" name="H+ (Type:Cations )" />
<species id="PROTOPORPHYRIN_IX" compartment="SYSTEM" charge="0" initialAmount="10.0" name="protoporphyrin IX (Type:Porphyrins )" />
<species id="PROTOPORPHYRINOGEN" compartment="SYSTEM" charge="0" initialAmount="10.0" name="protoporphyrinogen IX (Type:Porphyrins )" />
<species id="PRPP" compartment="SYSTEM" charge="0" initialAmount="10.0" name="5-phosphoribosyl 1-pyrophosphate (Type:Unclassified-Compounds )" />
<species id="PUTRESCINE" compartment="SYSTEM" charge="0" initialAmount="10.0" name="putrescine (Type:Aliphatic-Alpha-Omega-Diamines )" />
<species id="PYRIDOXAL_PHOSPHATE" compartment="SYSTEM" charge="0" initialAmount="10.0" name="pyridoxal 5'-phosphate (Type:Vitamins-B6 )" />
<species id="PYRIDOXAMINE-5P" compartment="SYSTEM" charge="0" initialAmount="10.0" name="pyridoxamine 5'-phosphate (Type:Vitamins-B6 )" />
<species id="PYRIDOXINE-5P" compartment="SYSTEM" charge="0" initialAmount="10.0" name="pyridoxine-5'-phosphate (Type:Vitamins-B6 )" />
<species id="PYRROLINE-HYDROXY-CARBOXYLATE" compartment="SYSTEM" charge="0" initialAmount="10.0" name="pyrroline-hydroxy-carboxylate (Type:Unclassified-Compounds )" />
<species id="Pyruvate-dehydrogenase-dihydrolipoate" compartment="SYSTEM" charge="0" initialAmount="10.0" name="No_Name (No_Type )" />
<species id="PYRUVATE" compartment="SYSTEM" charge="0" initialAmount="10.0" name="pyruvate (Type:2-Oxo-Acids )" />
<species id="QUINATE" compartment="SYSTEM" charge="0" initialAmount="10.0" name="quinate (Type:Unclassified-Compounds )" />
<species id="QUINOLINATE" compartment="SYSTEM" charge="0" initialAmount="10.0" name="quinolinate (Type:Unclassified-Compounds )" />
<species id="R-4-PHOSPHOPANTOTHENOYL-L-CYSTEINE" compartment="SYSTEM" charge="0" initialAmount="10.0" name="R-4'-phosphopantothenoyl-L-cysteine (Type:Unclassified-Compounds )" />
<species id="Red-Thioredoxin" compartment="SYSTEM" charge="0" initialAmount="10.0" name="No_Name (No_Type )" />
<species id="RIBOFLAVIN" compartment="SYSTEM" charge="0" initialAmount="10.0" name="riboflavin (Type:Vitamins )" />
<species id="RIBOSE-1P" compartment="SYSTEM" charge="0" initialAmount="10.0" name="ribose-1-phosphate (Type:PENTOSE-1-PHOSPHATES )" />
<species id="RIBOSE-5P" compartment="SYSTEM" charge="0" initialAmount="10.0" name="D-ribose-5-phosphate (Type:PENTOSE-5-PHOSPHATES )" />
<species id="RIBOSE" compartment="SYSTEM" charge="0" initialAmount="10.0" name="D-ribose (Type:D-Pentoses )" />
<species id="RIBULOSE-5P" compartment="SYSTEM" charge="0" initialAmount="10.0" name="D-ribulose-5-phosphate (Type:Ribulose-phosphates )" />
<species id="SACCHAROPINE" compartment="SYSTEM" charge="0" initialAmount="10.0" name="saccharopine (Type:Unclassified-Compounds )" />
<species id="S-ADENOSYLMETHIONINAMINE" compartment="SYSTEM" charge="0" initialAmount="10.0" name="S-adenosyl-L-methioninamine (Type:Unclassified-Compounds )" />
<species id="S-ADENOSYLMETHIONINE" compartment="SYSTEM" charge="0" initialAmount="10.0" name="S-adenosyl-L-methionine (Type:Non-standard-amino-acids )" />
<species id="SER" compartment="SYSTEM" charge="0" initialAmount="10.0" name="L-serine (Type:L-Amino-Acids )" />
<species id="SHIKIMATE-5P" compartment="SYSTEM" charge="0" initialAmount="10.0" name="shikimate-3-phosphate (Type:Unclassified-Compounds )" />
<species id="SHIKIMATE" compartment="SYSTEM" charge="0" initialAmount="10.0" name="shikimate (Type:Unclassified-Compounds )" />
<species id="S-HYDROXYMETHYLGLUTATHIONE" compartment="SYSTEM" charge="0" initialAmount="10.0" name="S-hydroxymethylglutathione (Type:All-Glutathiones )" />
<species id="SINAPALDEHYDE" compartment="SYSTEM" charge="0" initialAmount="10.0" name="sinapaldehyde (Type:Unclassified-Compounds )" />
<species id="SINAPATE" compartment="SYSTEM" charge="0" initialAmount="10.0" name="sinapate (Type:Unclassified-Compounds )" />
<species id="SINAPYL-ALCOHOL" compartment="SYSTEM" charge="0" initialAmount="10.0" name="sinapyl-alcohol (Type:Unclassified-Compounds )" />
<species id="SIROHYDROCHLORIN" compartment="SYSTEM" charge="0" initialAmount="10.0" name="sirohydrochlorin (Type:Corrins )" />
<species id="S-LACTOYL-GLUTATHIONE" compartment="SYSTEM" charge="0" initialAmount="10.0" name="S-lactoyl-glutathione (Type:Unclassified-Compounds )" />
<species id="SO3" compartment="SYSTEM" charge="0" initialAmount="10.0" name="sulfite (Type:Anions )" />
<species id="SOLANESYL-PYROPHOSPHATE" compartment="SYSTEM" charge="0" initialAmount="10.0" name="solanesyl pyrophosphate (Type:TRANS-POLYISOPRENYL-PP )" />
<species id="SPERMIDINE" compartment="SYSTEM" charge="0" initialAmount="10.0" name="spermidine (Type:Aliphatic-Alpha-Omega-Diamines )" />
<species id="SPERMINE" compartment="SYSTEM" charge="0" initialAmount="10.0" name="spermine (Type:Aliphatic-Alpha-Omega-Diamines )" />
<species id="SQUALENE" compartment="SYSTEM" charge="0" initialAmount="10.0" name="squalene (Type:Unclassified-Compounds )" />
<species id="SUCCINATE-SEMIALDEHYDE-THIAMINE-PPI" compartment="SYSTEM" charge="0" initialAmount="10.0" name="succinate-semialdehyde-thiamine PPi (Type:Unclassified-Compounds )" />
<species id="SUCCINYL-OH-CYCLOHEXADIENE-COOH" compartment="SYSTEM" charge="0" initialAmount="10.0" name="2-succinyl-6-hydroxy-2;4-cyclohexadiene-1-carboxylate (Type:Unclassified-Compounds )" />
<species id="SUC-COA" compartment="SYSTEM" charge="0" initialAmount="10.0" name="succinyl-CoA (Type:All-Coas )" />
<species id="SUCC-S-ALD" compartment="SYSTEM" charge="0" initialAmount="10.0" name="succinate semialdehyde (Type:Unclassified-Compounds )" />
<species id="SUCROSE-6P" compartment="SYSTEM" charge="0" initialAmount="10.0" name="sucrose-6-phosphate (Type:Oligosaccharide-Phosphate )" />
<species id="SUCROSE" compartment="SYSTEM" charge="0" initialAmount="10.0" name="sucrose (Type:Disaccharides )" />
<species id="SUC" compartment="SYSTEM" charge="0" initialAmount="10.0" name="succinate (Type:C4-dicarboxylates )" />
<species id="SULFATE" compartment="SYSTEM" charge="0" initialAmount="10.0" name="sulfate (Type:Anions )" />
<species id="TDP" compartment="SYSTEM" charge="0" initialAmount="10.0" name="dTDP (Type:Pyrimidine-Related )" />
<species id="THF" compartment="SYSTEM" charge="0" initialAmount="10.0" name="tetrahydrofolate (Type:THF-GLU-N )" />
<species id="THIAMINE-P" compartment="SYSTEM" charge="0" initialAmount="10.0" name="thiamine-phosphate (Type:Unclassified-Compounds )" />
<species id="THIAMINE-PYROPHOSPHATE" compartment="SYSTEM" charge="0" initialAmount="10.0" name="thiamine diphosphate (Type:Unclassified-Compounds )" />
<species id="threo-d(s)-iso-citrate" compartment="SYSTEM" charge="0" initialAmount="10.0" name="isocitrate (Type:Unclassified-Compounds )" />
<species id="THR" compartment="SYSTEM" charge="0" initialAmount="10.0" name="L-threonine (Type:L-Amino-Acids )" />
<species id="THZ-P" compartment="SYSTEM" charge="0" initialAmount="10.0" name="4-methyl-5-(beta;-hydroxyethyl)thiazole phosphate (Type:Unclassified-Compounds )" />
<species id="TIGLYL-COA" compartment="SYSTEM" charge="0" initialAmount="10.0" name="tiglyl-CoA (Type:All-Coas )" />
<species id="TMP" compartment="SYSTEM" charge="0" initialAmount="10.0" name="dTMP (Type:Pyrimidine-Related )" />
<species id="TRANS-2-HEXENAL" compartment="SYSTEM" charge="0" initialAmount="10.0" name="trans-2-hexenal (Type:an )" />
<species id="TRANS-3-METHYL-GLUTACONYL-COA" compartment="SYSTEM" charge="0" initialAmount="10.0" name="3-methylglutaconyl-CoA (Type:All-Coas )" />
<species id="TRANS-D2-ENOYL-COA" compartment="SYSTEM" charge="0" initialAmount="10.0" name="No_Name (No_Type )" />
<species id="TREHALOSE-6P" compartment="SYSTEM" charge="0" initialAmount="10.0" name="trehalose 6-phosphate (Type:SUGAR-6-PHOSPHATES )" />
<species id="TREHALOSE" compartment="SYSTEM" charge="0" initialAmount="10.0" name="trehalose (Type:Disaccharides )" />
<species id="TRP" compartment="SYSTEM" charge="0" initialAmount="10.0" name="L-tryptophan (Type:L-Amino-Acids )" />
<species id="TRYPTAMINE" compartment="SYSTEM" charge="0" initialAmount="10.0" name="tryptamine (Type:Unclassified-Compounds )" />
<species id="TYRAMINE" compartment="SYSTEM" charge="0" initialAmount="10.0" name="tyramine (Type:Unclassified-Compounds )" />
<species id="TYR" compartment="SYSTEM" charge="0" initialAmount="10.0" name="L-tyrosine (Type:L-Amino-Acids )" />
<species id="UBIQUINOL-8" compartment="SYSTEM" charge="0" initialAmount="10.0" name="ubiquinol-8 (Type:Ubiquinols )" />
<species id="UBIQUINONE-8" compartment="SYSTEM" charge="0" initialAmount="10.0" name="ubiquinone-8 (Type:Ubiquinones )" />
<species id="UDP-D-GALACTURONATE" compartment="SYSTEM" charge="0" initialAmount="10.0" name="UDP-D-galacturonate (Type:UDP-sugar )" />
<species id="UDP-D-XYLOSE" compartment="SYSTEM" charge="0" initialAmount="10.0" name="UDP-D-xylose (Type:UDP-sugar )" />
<species id="UDP-GALACTOSE" compartment="SYSTEM" charge="0" initialAmount="10.0" name="UDP-galactose (Type:Beta-D-Galactosides )" />
<species id="UDP-GLUCOSE" compartment="SYSTEM" charge="0" initialAmount="10.0" name="UDP-D-glucose (Type:UDP-sugar )" />
<species id="UDP-GLUCURONATE" compartment="SYSTEM" charge="0" initialAmount="10.0" name="UDP-D-glucuronate (Type:Glucuronides )" />
<species id="UDP-L-ARABINOSE" compartment="SYSTEM" charge="0" initialAmount="10.0" name="UDP-L-arabinose (Type:UDP-sugar )" />
<species id="UDP-L-RHAMNOSE" compartment="SYSTEM" charge="0" initialAmount="10.0" name="UDP-L-rhamnose (Type:UDP-sugar )" />
<species id="UDP-N-ACETYL-D-GLUCOSAMINE" compartment="SYSTEM" charge="0" initialAmount="10.0" name="UDP-N-acetyl-D-glucosamine (Type:UDP-sugar )" />
<species id="UDP-OHMYR-ACETYLGLUCOSAMINE" compartment="SYSTEM" charge="0" initialAmount="10.0" name="UDP-3-O-(3-hydroxymyristoyl)-N-acetylglucosamine (Type:UDP-sugar )" />
<species id="UDP-OHMYR-GLUCOSAMINE" compartment="SYSTEM" charge="0" initialAmount="10.0" name="UDP-3-O-(3-hydroxymyristoyl)glucosamine (Type:UDP-sugar )" />
<species id="UDP-SULFOQUINOVOSE" compartment="SYSTEM" charge="0" initialAmount="10.0" name="UDP-sulfoquinovose (Type:UDP-sugar )" />
<species id="UDP" compartment="SYSTEM" charge="0" initialAmount="10.0" name="UDP (Type:Pyrimidine-Related )" />
<species id="UMP" compartment="SYSTEM" charge="0" initialAmount="10.0" name="UMP (Type:Pyrimidine-Related )" />
<species id="URACIL" compartment="SYSTEM" charge="0" initialAmount="10.0" name="uracil (Type:Pyrimidine-Related )" />
<species id="URATE" compartment="SYSTEM" charge="0" initialAmount="10.0" name="urate (Type:Aromatics )" />
<species id="UREA" compartment="SYSTEM" charge="0" initialAmount="10.0" name="urea (Type:Unclassified-Compounds )" />
<species id="URIDINE" compartment="SYSTEM" charge="0" initialAmount="10.0" name="uridine (Type:Pyrimidine-Ribonucleosides )" />
<species id="UROPORPHYRINOGEN-III" compartment="SYSTEM" charge="0" initialAmount="10.0" name="uroporphyrinogen-III (Type:Unclassified-Compounds )" />
<species id="UTP" compartment="SYSTEM" charge="0" initialAmount="10.0" name="UTP (Type:Pyrimidine-Related )" />
<species id="VAL" compartment="SYSTEM" charge="0" initialAmount="10.0" name="L-valine (Type:L-Amino-Acids )" />
<species id="WATER" compartment="SYSTEM" charge="0" initialAmount="10.0" name="H2O (Type:Unclassified-Compounds )" />
<species id="XANTHINE" compartment="SYSTEM" charge="0" initialAmount="10.0" name="xanthine (Type:Unclassified-Compounds )" />
<species id="XANTHOSINE-5-PHOSPHATE" compartment="SYSTEM" charge="0" initialAmount="10.0" name="xanthosine-5-phosphate (Type:Unclassified-Compounds )" />
<species id="XANTHOSINE" compartment="SYSTEM" charge="0" initialAmount="10.0" name="xanthosine (Type:Unclassified-Compounds )" />
<species id="XYLULOSE-5-PHOSPHATE" compartment="SYSTEM" charge="0" initialAmount="10.0" name="D-xylulose-5-phosphate (Type:PENTOSE-5-PHOSPHATES )" />
<species id="ZYMOSTEROL" compartment="SYSTEM" charge="0" initialAmount="10.0" name="zymosterol (Type:3-Beta-Hydroxysterols )" />
<species id="UBIQUINONE-9" compartment="SYSTEM" charge="0" initialAmount="10.0" boundaryCondition="true" name="ubiquinone-9 (Type:Ubiquinones )" />
<species id="CPD-676" compartment="SYSTEM" charge="0" initialAmount="10.0" boundaryCondition="true" name="trans-Caffeate (Type:Unclassified-Compounds )" />
<species id="SARCOSINE" compartment="SYSTEM" charge="0" initialAmount="10.0" boundaryCondition="true" name="sarcosine (Type:N-Substituted-Amino-Acids )" />
<species id="CIS-3-HEXENOL" compartment="SYSTEM" charge="0" initialAmount="10.0" boundaryCondition="true" name="cis-3-hexenol (Type:Alcohols )" />
<species id="N6-DIMETHYLALLYLADENINE" compartment="SYSTEM" charge="0" initialAmount="10.0" boundaryCondition="true" name="N6-dimethylallyladenine (Type:Unclassified-Compounds )" />
<species id="CPD-885" compartment="SYSTEM" charge="0" initialAmount="10.0" boundaryCondition="true" name="GA98 (Type:Gibberellins )" />
<species id="TRANS-2-HEXENOL" compartment="SYSTEM" charge="0" initialAmount="10.0" boundaryCondition="true" name="trans-2-hexenol (Type:Alcohols )" />
<species id="2-3-CARBOXY-3-AMINOPROPYL-L-HISTIDINE" compartment="SYSTEM" charge="0" initialAmount="10.0" boundaryCondition="true" name="2-(3-carboxy-3-aminopropyl)-L-histidine (Type:Unclassified-Compounds )" />
<species id="12-OXO-TRANS-10-DODECENOATE" compartment="SYSTEM" charge="0" initialAmount="10.0" boundaryCondition="true" name="12-oxo-trans-10-dodecenoate (Type:Long-Chain-Fatty-Acids )" />
<species id="2-3-CARBOXY-3-METHYLAMMONIOPROPYL-L-" compartment="SYSTEM" charge="0" initialAmount="10.0" boundaryCondition="true" name="2-[3-carboxy-3-(methylammonio)propyl]-L-histidine (Type:Unclassified-Compounds )" />
<species id="CPD-475" compartment="SYSTEM" charge="0" initialAmount="10.0" boundaryCondition="true" name="GA110 (Type:Gibberellins )" />
<species id="PRENAL" compartment="SYSTEM" charge="0" initialAmount="10.0" boundaryCondition="true" name="3-methyl-2-butenal (Type:Unclassified-Compounds )" />
<species id="CPD-477" compartment="SYSTEM" charge="0" initialAmount="10.0" boundaryCondition="true" name="GA97 (Type:Gibberellins )" />
<species id="PHYTOSPINGOSINE" compartment="SYSTEM" charge="0" initialAmount="10.0" boundaryCondition="true" name="4-hydroxysphinganine (Type:Sphingosines )" />
<species id="CPD-4483" compartment="SYSTEM" charge="0" initialAmount="10.0" boundaryCondition="true" name="3-methyl-4-trans-hydroxy-2-butenal (Type:Unclassified-Compounds )" />
<species id="CPD-1302" compartment="SYSTEM" charge="0" initialAmount="10.0" boundaryCondition="true" name="5-methyltetrahydropteroyltri-L-glutamate (Type:5-METHYL-THF-GLU-N )" />
<species id="CPD1F-96" compartment="SYSTEM" charge="0" initialAmount="10.0" boundaryCondition="true" name="GA19 (Type:Gibberellins )" />
<species id="CPD-4482" compartment="SYSTEM" charge="0" initialAmount="10.0" boundaryCondition="true" name="3-methyl-4-cis-hydroxy-2-butenal (Type:Unclassified-Compounds )" />
<species id="CPD-1301" compartment="SYSTEM" charge="0" initialAmount="10.0" boundaryCondition="true" name="tetrahydropteroyltri-L-glutamate (Type:THF-GLU-N )" />
<species id="CPD-206" compartment="SYSTEM" charge="0" initialAmount="10.0" boundaryCondition="true" name="phytanoyl-CoA (Type:All-Coas )" />
<species id="2-HYDROXYPHYTANOYL-COA" compartment="SYSTEM" charge="0" initialAmount="10.0" boundaryCondition="true" name="2-hydroxyphytanoyl-CoA (Type:Unclassified-Compounds )" />
<species id="NITRITE" compartment="SYSTEM" charge="0" initialAmount="10.0" boundaryCondition="true" name="nitrite (Type:Anions )" />
<species id="PROCOLLAGEN-L-PROLINE" compartment="SYSTEM" charge="0" initialAmount="10.0" boundaryCondition="true" name="procollagen-L-proline (Type:Unclassified-Compounds )" />
<species id="CPD-6321" compartment="SYSTEM" charge="0" initialAmount="10.0" boundaryCondition="true" name="procollagen trans 4-hyroxy-L-proline (Type:Unclassified-Compounds )" />
<species id="INDOLE-3-ACETYL-ASP" compartment="SYSTEM" charge="0" initialAmount="10.0" boundaryCondition="true" name="indole-3-acetyl-asp (Type:Unclassified-Compounds )" />
<species id="INDOLE-3-ACETYL-GLU" compartment="SYSTEM" charge="0" initialAmount="10.0" boundaryCondition="true" name="indole-3-acetyl-glu (Type:Unclassified-Compounds )" />
<species id="INDOLE-3-ACETYL-GLN" compartment="SYSTEM" charge="0" initialAmount="10.0" boundaryCondition="true" name="indole-3-acetyl-gln (Type:Unclassified-Compounds )" />
<species id="CPD-5521" compartment="SYSTEM" charge="0" initialAmount="10.0" boundaryCondition="true" name="quercetin-3-O-glucoside-7-O-rhamnoside (Type:Flavonol-3-O-Glucoside-7-O-Rhamnosides )" />
<species id="CPDQT-26" compartment="SYSTEM" charge="0" initialAmount="10.0" boundaryCondition="true" name="quercetin-3-rhamnoside-7-rhamnoside (Type:Unclassified-Compounds )" />
<species id="OCTANOYL-ACP" compartment="SYSTEM" charge="0" initialAmount="10.0" boundaryCondition="true" name="No_Name (No_Type )" />
<species id="CPDQT-10" compartment="SYSTEM" charge="0" initialAmount="10.0" boundaryCondition="true" name="2-carboxy-D-arabinitol 1-phosphate (Type:Unclassified-Compounds )" />
<species id="PROPIONATE" compartment="SYSTEM" charge="0" initialAmount="10.0" boundaryCondition="true" name="propionate (Type:Unclassified-Compounds )" />
<species id="OCTANOYL-COA" compartment="SYSTEM" charge="0" initialAmount="10.0" boundaryCondition="true" name="octanoyl-CoA (Type:Unclassified-Compounds )" />
<species id="D-ALA-D-ALA" compartment="SYSTEM" charge="0" initialAmount="10.0" boundaryCondition="true" name="D-alanyl-D-alanine (Type:DIPEPTIDES )" />
<species id="CPD-5725" compartment="SYSTEM" charge="0" initialAmount="10.0" boundaryCondition="true" name="THF-L-glutamate (Type:Unclassified-Compounds )" />
<species id="CPD-452" compartment="SYSTEM" charge="0" initialAmount="10.0" boundaryCondition="true" name="6-(N-acetyl-D-glucosaminyl)-1-phosphatidyl-1D-myo-inositol (Type:L-1-phosphatidyl-inositols )" />
<species id="STEAROYL-COA" compartment="SYSTEM" charge="0" initialAmount="10.0" boundaryCondition="true" name="stearoyl-CoA (Type:All-Coas )" />
<species id="N4-N-ACETYL-BETA-D-GLUCOSAMINYL-12" compartment="SYSTEM" charge="0" initialAmount="10.0" boundaryCondition="true" name="N4-{N-acetyl-beta;-D-glucosaminyl-(1;2)-alpha;-D-mannosyl-(1;3)-[N-acetyl-beta;-D-glucosaminyl-(1;2)-alpha;-D-mannosyl-(1;6)]-beta;-D-mannosyl-(1;4)-N-acetyl-beta;-D-glucosaminyl-(1;4)-N-acetyl-beta;-D-glucosaminyl}asparagine (Type:Unclassified-Compounds )" />
<species id="ICOSANOYL-COA" compartment="SYSTEM" charge="0" initialAmount="10.0" boundaryCondition="true" name="icosanoyl-CoA (Type:All-Coas )" />
<species id="N4-N-ACETYL-BETA-D-GLUCOSAMINYL-F" compartment="SYSTEM" charge="0" initialAmount="10.0" boundaryCondition="true" name="N(4)-{N-acetyl-beta;-D-glucosaminyl-(1;2)-alpha;-D-mannosyl-(1;3)-[N-acetyl-beta;-D-glucosaminyl-(1;2)-alpha;-D-mannosyl-(1;6)]-beta;-D-mannosyl-(1;4)-N-acetyl-beta;-D-glucosaminyl-(1;4)-[alpha;-L-fucosyl-(1;3)]-N-acetyl-beta;-D-glucosaminyl}asparagine (Type:Unclassified-Compounds )" />
<species id="FE+3" compartment="SYSTEM" charge="0" initialAmount="10.0" boundaryCondition="true" name="Fe3+ (Type:Cations )" />
<species id="CPD-7420" compartment="SYSTEM" charge="0" initialAmount="10.0" boundaryCondition="true" name="hydroxy-beta;-zeacarotene (Type:Xanthophylls )" />
<species id="Fatty-Acyl-CoA" compartment="SYSTEM" charge="0" initialAmount="10.0" boundaryCondition="true" name="No_Name (No_Type )" />
<species id="HYDROXY-METHYL-BUTENYL-DIP" compartment="SYSTEM" charge="0" initialAmount="10.0" boundaryCondition="true" name="1-hydroxy-2-methyl-2-(E)-butenyl 4-diphosphate (Type:Unclassified-Compounds )" />
<species id="CPD-1962" compartment="SYSTEM" charge="0" initialAmount="10.0" boundaryCondition="true" name="afzelechin (Type:Unclassified-Compounds )" />
<species id="CPD-8613" compartment="SYSTEM" charge="0" initialAmount="10.0" boundaryCondition="true" name="4alpha;-carboxy-4beta;-methyl-5alpha;-cholesta-8-en-3beta;-ol (Type:3-Beta-Hydroxysterols )" />
<species id="CPD-1961" compartment="SYSTEM" charge="0" initialAmount="10.0" boundaryCondition="true" name="2;3-trans-catechin (Type:Unclassified-Compounds )" />
<species id="MALTOSE" compartment="SYSTEM" charge="0" initialAmount="10.0" boundaryCondition="true" name="maltose (Type:Disaccharides )" />
<species id="CPD-4184" compartment="SYSTEM" charge="0" initialAmount="10.0" boundaryCondition="true" name="4alpha;-methyl-cholesta-8-enol (Type:Triterpenes )" />
<species id="CPD-6501" compartment="SYSTEM" charge="0" initialAmount="10.0" boundaryCondition="true" name="benzylacetate (Type:Unclassified-Compounds )" />
<species id="MALTOTRIOSE" compartment="SYSTEM" charge="0" initialAmount="10.0" boundaryCondition="true" name="maltotriose (Type:Trisaccharides )" />
<species id="Pyruvate-dehydrogenase-acetylDHlipoyl" compartment="SYSTEM" charge="0" initialAmount="10.0" boundaryCondition="true" name="No_Name (No_Type )" />
<species id="CPD-8619" compartment="SYSTEM" charge="0" initialAmount="10.0" boundaryCondition="true" name="4alpha;-carboxy-5alpha;-cholesta-8-en-3beta;-ol (Type:3-Beta-Hydroxysterols )" />
<species id="D-ALANINE" compartment="SYSTEM" charge="0" initialAmount="10.0" boundaryCondition="true" name="D-alanine (Type:D-Amino-Acids )" />
<species id="CPD-296" compartment="SYSTEM" charge="0" initialAmount="10.0" boundaryCondition="true" name="dihydrolipoate (Type:Unclassified-Compounds )" />
<species id="5734-TETRAHYDROXYFLAVONE" compartment="SYSTEM" charge="0" initialAmount="10.0" boundaryCondition="true" name="luteolin (Type:Unclassified-Compounds )" />
<species id="RIBOSE-1-ARSENATE" compartment="SYSTEM" charge="0" initialAmount="10.0" boundaryCondition="true" name="ribose-1-arsenate (Type:Unclassified-Compounds )" />
<species id="LIPOIC-ACID" compartment="SYSTEM" charge="0" initialAmount="10.0" boundaryCondition="true" name="lipoate (Type:Coenzymes )" />
<species id="CPD-763" compartment="SYSTEM" charge="0" initialAmount="10.0" boundaryCondition="true" name="arsenite (Type:Unclassified-Compounds )" />
<species id="CPD-6563" compartment="SYSTEM" charge="0" initialAmount="10.0" boundaryCondition="true" name="DIBOA-Glc (Type:Glucosides )" />
<species id="CPD1F-431" compartment="SYSTEM" charge="0" initialAmount="10.0" boundaryCondition="true" name="kaempferol-3-O-gentiobioside-7-O-rhamnoside (Type:Flavonol-3-O-Glu-16-Glu-7-O-Rhams )" />
<species id="CPD-3" compartment="SYSTEM" charge="0" initialAmount="10.0" boundaryCondition="true" name="MoO42- (Type:Anions )" />
<species id="CPD-1242" compartment="SYSTEM" charge="0" initialAmount="10.0" boundaryCondition="true" name="3-keto-beta;-D-galactose (Type:Unclassified-Compounds )" />
<species id="ADENOSINE_DIPHOSPHATE_RIBOSE" compartment="SYSTEM" charge="0" initialAmount="10.0" boundaryCondition="true" name="ADP-ribose (Type:ADP-Ribose(P) )" />
<species id="HSCN" compartment="SYSTEM" charge="0" initialAmount="10.0" boundaryCondition="true" name="thiocyanate (Type:Perthiols )" />
<species id="ALPHA-MALTOSE" compartment="SYSTEM" charge="0" initialAmount="10.0" boundaryCondition="true" name="alpha;-maltose (Type:Disaccharides )" />
<species id="BIOTIN" compartment="SYSTEM" charge="0" initialAmount="10.0" boundaryCondition="true" name="biotin (Type:Vitamins )" />
<species id="Glucosinolates" compartment="SYSTEM" charge="0" initialAmount="10.0" boundaryCondition="true" name="No_Name (No_Type )" />
<species id="THIOHYDROXIMATE-O-SULFATES" compartment="SYSTEM" charge="0" initialAmount="10.0" boundaryCondition="true" name="No_Name (No_Type )" />
<species id="CPD-7046" compartment="SYSTEM" charge="0" initialAmount="10.0" boundaryCondition="true" name="S2- (Type:Anions )" />
<species id="FORMYL-L-METHIONYL-PEPTIDE" compartment="SYSTEM" charge="0" initialAmount="10.0" boundaryCondition="true" name="formyl-L-methionyl peptide (Type:Unclassified-Compounds )" />
<species id="METHIONYL-PEPTIDE" compartment="SYSTEM" charge="0" initialAmount="10.0" boundaryCondition="true" name="methionyl peptide (Type:Unclassified-Compounds )" />
<species id="CPD-8124" compartment="SYSTEM" charge="0" initialAmount="10.0" boundaryCondition="true" name="molybdenum cofactor (sulfide) (Type:Unclassified-Compounds )" />
<species id="CA+2(CCO-CYTOSOL)" compartment="CCO-CYTOSOL" charge="0" initialAmount="10.0" boundaryCondition="true" name="Ca2+ (Type:Cations )" />
<species id="CA+2(CCO-GOLGI-LUM)" compartment="CCO-GOLGI-LUM" charge="0" initialAmount="10.0" boundaryCondition="true" name="Ca2+ (Type:Cations )" />
<species id="ENZYME-S-SULFANYLCYSTEINE" compartment="SYSTEM" charge="0" initialAmount="10.0" boundaryCondition="true" name="protein-S-sulfanylcysteine (Type:Unclassified-Compounds )" />
<species id="Monocarboxylic-Acid-Amides" compartment="SYSTEM" charge="0" initialAmount="10.0" boundaryCondition="true" name="No_Name (No_Type )" />
<species id="Monocarboxylates" compartment="SYSTEM" charge="0" initialAmount="10.0" boundaryCondition="true" name="No_Name (No_Type )" />
<species id="S2O3" compartment="SYSTEM" charge="0" initialAmount="10.0" boundaryCondition="true" name="thiosulfate (Type:Anions )" />
<species id="3-METHYLTHIOPROPYL-GLUCOSINOLATE" compartment="SYSTEM" charge="0" initialAmount="10.0" boundaryCondition="true" name="3-methylthiopropyl-glucosinolate (Type:Glucosinolates )" />
<species id="CPD-1093" compartment="SYSTEM" charge="0" initialAmount="10.0" boundaryCondition="true" name="1-deoxy-D-xylulose (Type:Carbohydrate-Derivatives )" />
<species id="THZ" compartment="SYSTEM" charge="0" initialAmount="10.0" boundaryCondition="true" name="4-methyl-5-(beta;-hydroxyethyl)thiazole (Type:Unclassified-Compounds )" />
<species id="1-PHOSPHATIDYL-1D-MYO-INOSITOL-35-BISPH" compartment="SYSTEM" charge="0" initialAmount="10.0" boundaryCondition="true" name="1-phosphatidyl-1D-myo-inositol 3;5-bisphosphate (Type:L-1-phosphatidyl-inositols )" />
<species id="THIAMINE" compartment="SYSTEM" charge="0" initialAmount="10.0" boundaryCondition="true" name="thiamin (Type:Vitamins )" />
<species id="DATP" compartment="SYSTEM" charge="0" initialAmount="10.0" boundaryCondition="true" name="dATP (Type:Purine-Related )" />
<species id="DGTP" compartment="SYSTEM" charge="0" initialAmount="10.0" boundaryCondition="true" name="dGTP (Type:Purine-Related )" />
<species id="TTP" compartment="SYSTEM" charge="0" initialAmount="10.0" boundaryCondition="true" name="dTTP (Type:Pyrimidine-Related )" />
<species id="T-POLY-C-UNDECAPRENYL-DIPHOSPHATE" compartment="SYSTEM" charge="0" initialAmount="10.0" boundaryCondition="true" name="di-trans;poly-cis-undecaprenyl diphosphate (Type:Unclassified-Compounds )" />
<species id="CPD-4607" compartment="SYSTEM" charge="0" initialAmount="10.0" boundaryCondition="true" name="benzyladenine-7-N-glucoside (Type:Unclassified-Compounds )" />
<species id="1-CHLORO-24-DINITROBENZENE" compartment="SYSTEM" charge="0" initialAmount="10.0" boundaryCondition="true" name="1-chloro-2;4-dinitrobenzene (Type:Unclassified-Compounds )" />
<species id="CPD-4608" compartment="SYSTEM" charge="0" initialAmount="10.0" boundaryCondition="true" name="benzyladenine-9-N-glucoside (Type:Unclassified-Compounds )" />
<species id="S-24-DINITROPHENYLGLUTATHIONE" compartment="SYSTEM" charge="0" initialAmount="10.0" boundaryCondition="true" name="2;4-dinitrophenyl-S-glutathione (Type:Unclassified-Compounds )" />
<species id="CPD-4609" compartment="SYSTEM" charge="0" initialAmount="10.0" boundaryCondition="true" name="kinetin (Type:Unclassified-Compounds )" />
<species id="N4-N-ACETYL-BETA-D-GLUCOSAMINYL-X" compartment="SYSTEM" charge="0" initialAmount="10.0" boundaryCondition="true" name="N4-{N-acetyl-beta;-D-glucosaminyl-(1;2)-alpha;-D-mannosyl-(1;3)-[N-acetyl-beta;-D-glucosaminyl-(1;2)-alpha;-D-mannosyl-(1;6)]-[beta;-D-xylosyl-(1;2)]-beta;-D-mannosyl-(1;4)-N-acetyl-beta;-D-glucosaminyl-(1;4)-N-acetyl-beta;-D-glucosaminyl}asparagine (Type:Unclassified-Compounds )" />
<species id="CPD-4610" compartment="SYSTEM" charge="0" initialAmount="10.0" boundaryCondition="true" name="kinetin-7-N-glucoside (Type:Unclassified-Compounds )" />
<species id="CPD-4611" compartment="SYSTEM" charge="0" initialAmount="10.0" boundaryCondition="true" name="kinetin-9-N-glucoside (Type:Unclassified-Compounds )" />
<species id="CPD-4186" compartment="SYSTEM" charge="0" initialAmount="10.0" boundaryCondition="true" name="lathosterol (Type:Triterpenes )" />
<species id="HEME_O" compartment="SYSTEM" charge="0" initialAmount="10.0" boundaryCondition="true" name="heme o (Type:Hemes )" />
<species id="Cytochromes-B561-Ox" compartment="SYSTEM" charge="0" initialAmount="10.0" boundaryCondition="true" name="No_Name (No_Type )" />
<species id="CPD-4618" compartment="SYSTEM" charge="0" initialAmount="10.0" boundaryCondition="true" name="cis-zeatin-7-N-glucoside (Type:Glucosides )" />
<species id="Cytochromes-B561-Red" compartment="SYSTEM" charge="0" initialAmount="10.0" boundaryCondition="true" name="No_Name (No_Type )" />
<species id="CPD-4187" compartment="SYSTEM" charge="0" initialAmount="10.0" boundaryCondition="true" name="7-dehydro-cholesterol (Type:Triterpenes )" />
<species id="CPD-4619" compartment="SYSTEM" charge="0" initialAmount="10.0" boundaryCondition="true" name="cis-zeatin-9-N-glucoside (Type:Glucosides )" />
<species id="CPD-4620" compartment="SYSTEM" charge="0" initialAmount="10.0" boundaryCondition="true" name="cis-zeatin-O-glucoside (Type:Glucosides )" />
<species id="O-SUCCINYL-L-HOMOSERINE" compartment="SYSTEM" charge="0" initialAmount="10.0" boundaryCondition="true" name="O-succinyl-L-homoserine (Type:Non-standard-amino-acids )" />
<species id="CPD-4622" compartment="SYSTEM" charge="0" initialAmount="10.0" boundaryCondition="true" name="trans-zeatin-O-glucoside-7-N-glucoside (Type:Glucosides )" />
<species id="CPD-7614" compartment="SYSTEM" charge="0" initialAmount="10.0" boundaryCondition="true" name="1-naphthaldehyde (Type:Aryl-Aldehyde )" />
<species id="CPD-4621" compartment="SYSTEM" charge="0" initialAmount="10.0" boundaryCondition="true" name="dihydrozeatin-9-N-glucoside-O-glucoside (Type:Glucosides )" />
<species id="CPD-7615" compartment="SYSTEM" charge="0" initialAmount="10.0" boundaryCondition="true" name="1-naphthoate (Type:Aromatic-Acid )" />
<species id="CPD-4125" compartment="SYSTEM" charge="0" initialAmount="10.0" boundaryCondition="true" name="avenasterol (Type:Triterpenes )" />
<species id="CPD-7616" compartment="SYSTEM" charge="0" initialAmount="10.0" boundaryCondition="true" name="protocatechualdehyde (Type:Aryl-Aldehyde )" />
<species id="3,4-DIHYDROXYBENZOATE" compartment="SYSTEM" charge="0" initialAmount="10.0" boundaryCondition="true" name="protocatechuate (Type:Aromatic-Acid )" />
<species id="HIS" compartment="SYSTEM" charge="0" initialAmount="10.0" boundaryCondition="true" name="L-histidine (Type:L-Amino-Acids )" />
<species id="GERANIAL" compartment="SYSTEM" charge="0" initialAmount="10.0" boundaryCondition="true" name="geranial (Type:Monoterpenals )" />
<species id="CPD-7618" compartment="SYSTEM" charge="0" initialAmount="10.0" boundaryCondition="true" name="nerolate (Type:an )" />
<species id="CPD-335" compartment="SYSTEM" charge="0" initialAmount="10.0" boundaryCondition="true" name="(R)-3-hydroxybutanoate (Type:Unclassified-Compounds )" />
<species id="D-CYSTEINE" compartment="SYSTEM" charge="0" initialAmount="10.0" boundaryCondition="true" name="D-cysteine (Type:D-Amino-Acids )" />
<species id="METHYL-GLYOXAL" compartment="SYSTEM" charge="0" initialAmount="10.0" boundaryCondition="true" name="methylglyoxal (Type:Ketals )" />
<species id="PSEUDOURIDINE-5-P" compartment="SYSTEM" charge="0" initialAmount="10.0" boundaryCondition="true" name="pseudouridine 5'-phosphate (Type:Unclassified-Compounds )" />
<species id="CPD-7671" compartment="SYSTEM" charge="0" initialAmount="10.0" boundaryCondition="true" name="methanethiol (Type:Thiols )" />
<species id="L-SELENOCYSTEINE" compartment="SYSTEM" charge="0" initialAmount="10.0" boundaryCondition="true" name="L-selenocysteine (Type:L-Amino-Acids )" />
<species id="EPYRIDALDOX" compartment="SYSTEM" charge="0" initialAmount="10.0" boundaryCondition="true" name="E-pyridine-3-aldoxime (Type:Unclassified-Compounds )" />
<species id="CPD-678" compartment="SYSTEM" charge="0" initialAmount="10.0" boundaryCondition="true" name="selenide (Type:Unclassified-Compounds )" />
<species id="CPD-1121" compartment="SYSTEM" charge="0" initialAmount="10.0" boundaryCondition="true" name="D-myo-inositol 1;2-cyclic phosphate (Type:Inositol-Phosphates )" />
<species id="CAMP" compartment="SYSTEM" charge="0" initialAmount="10.0" boundaryCondition="true" name="cyclic-AMP (Type:Purine-Related )" />
<species id="Cis-2-enoyl-CoAs" compartment="SYSTEM" charge="0" initialAmount="10.0" boundaryCondition="true" name="No_Name (No_Type )" />
<species id="2C-METH-D-ERYTHRITOL-CYCLODIPHOSPHATE" compartment="SYSTEM" charge="0" initialAmount="10.0" boundaryCondition="true" name="2-C-methyl-D-erythritol-2;4-cyclodiphosphate (Type:Unclassified-Compounds )" />
<species id="SIROHEME" compartment="SYSTEM" charge="0" initialAmount="10.0" boundaryCondition="true" name="siroheme (Type:Hemes )" />
<species id="CPD-69" compartment="SYSTEM" charge="0" initialAmount="10.0" boundaryCondition="true" name="cyanate (Type:Unclassified-Compounds )" />
<species id="CPD-4886" compartment="SYSTEM" charge="0" initialAmount="10.0" boundaryCondition="true" name="limonene (Type:Monoterpenes )" />
<species id="35734-PENTAHYDROXYFLAVONE" compartment="SYSTEM" charge="0" initialAmount="10.0" boundaryCondition="true" name="3;5;7;3';4'-pentahydroflavone (Type:Unclassified-Compounds )" />
<species id="NITRATE" compartment="SYSTEM" charge="0" initialAmount="10.0" boundaryCondition="true" name="NO3- (Type:Anions )" />
<species id="3457-TETRAHYDROXY-3-METHOXYFLAVONE" compartment="SYSTEM" charge="0" initialAmount="10.0" boundaryCondition="true" name="3';4';5;7-tetrahydroxy-3-methoxyflavone (Type:Unclassified-Compounds )" />
<species id="ACYL-ACP" compartment="SYSTEM" charge="0" initialAmount="10.0" boundaryCondition="true" name="No_Name (No_Type )" />
<species id="DIHYDROLIPOAMIDE" compartment="SYSTEM" charge="0" initialAmount="10.0" boundaryCondition="true" name="dihydrolipoamide (Type:Unclassified-Compounds )" />
<species id="LIPOAMIDE" compartment="SYSTEM" charge="0" initialAmount="10.0" boundaryCondition="true" name="lipoamide (Type:Unclassified-Compounds )" />
<species id="BETA-TOCOPHEROL" compartment="SYSTEM" charge="0" initialAmount="10.0" boundaryCondition="true" name="beta;-tocopherol (Type:Unclassified-Compounds )" />
<species id="CPD-1881" compartment="SYSTEM" charge="0" initialAmount="10.0" boundaryCondition="true" name="indolylmethyl glucosinolate aglycone (Type:Glucosinolates )" />
<species id="CPD-251" compartment="SYSTEM" charge="0" initialAmount="10.0" boundaryCondition="true" name="GA29-catabolite (Type:Gibberellins )" />
<species id="PLASTOQUINONE-9" compartment="SYSTEM" charge="0" initialAmount="10.0" boundaryCondition="true" name="No_Name (No_Type )" />
<species id="BCAA-dehydrogenase-DH-lipoyl" compartment="SYSTEM" charge="0" initialAmount="10.0" boundaryCondition="true" name="No_Name (No_Type )" />
<species id="NN-DIMETHYLANILINE" compartment="SYSTEM" charge="0" initialAmount="10.0" boundaryCondition="true" name="N;N-dimethylaniline (Type:Unclassified-Compounds )" />
<species id="BCAA-dehydrogenase-lipoyl" compartment="SYSTEM" charge="0" initialAmount="10.0" boundaryCondition="true" name="No_Name (No_Type )" />
<species id="NN-DIMETHYLANILINE-N-OXIDE" compartment="SYSTEM" charge="0" initialAmount="10.0" boundaryCondition="true" name="nn-dimethylaniline-n-oxide (Type:Unclassified-Compounds )" />
<species id="12-BIS-O-SINAPOYL-BETA-D-GLUCOSIDE" compartment="SYSTEM" charge="0" initialAmount="10.0" boundaryCondition="true" name="1;2-bis-O-sinapoyl-beta;-D-glucoside (Type:Unclassified-Compounds )" />
<species id="PALMITATE" compartment="SYSTEM" charge="0" initialAmount="10.0" boundaryCondition="true" name="palmitate (Type:Long-Chain-Fatty-Acids )" />
<species id="HCL" compartment="SYSTEM" charge="0" initialAmount="10.0" boundaryCondition="true" name="HCl (Type:Unclassified-Compounds )" />
<species id="CPD-229" compartment="SYSTEM" charge="0" initialAmount="10.0" boundaryCondition="true" name="GA8-catabolite (Type:Gibberellins )" />
<species id="Phospholipids" compartment="SYSTEM" charge="0" initialAmount="10.0" boundaryCondition="true" name="No_Name (No_Type )" />
<species id="CPD-7623" compartment="SYSTEM" charge="0" initialAmount="10.0" boundaryCondition="true" name="a non methylated acceptor (Type:Unclassified-Compounds )" />
<species id="OLEATE-CPD" compartment="SYSTEM" charge="0" initialAmount="10.0" boundaryCondition="true" name="oleate (Type:Long-Chain-Fatty-Acids )" />
<species id="Pyruvate-dehydrogenase-lipoate" compartment="SYSTEM" charge="0" initialAmount="10.0" boundaryCondition="true" name="No_Name (No_Type )" />
<species id="CPD-7622" compartment="SYSTEM" charge="0" initialAmount="10.0" boundaryCondition="true" name="a methylated acceptor (Type:Unclassified-Compounds )" />
<species id="CPD-498" compartment="SYSTEM" charge="0" initialAmount="10.0" boundaryCondition="true" name="GA51-catabolite (Type:Gibberellins )" />
<species id="S-PRENYL-L-CYSTEINE" compartment="SYSTEM" charge="0" initialAmount="10.0" boundaryCondition="true" name="S-prenyl-L-cysteine (Type:Unclassified-Compounds )" />
<species id="CPD-8214" compartment="SYSTEM" charge="0" initialAmount="10.0" boundaryCondition="true" name="trichloromethyl radical (Type:Chlorides )" />
<species id="3-METHYLTHIOPROPANALDOXIME" compartment="SYSTEM" charge="0" initialAmount="10.0" boundaryCondition="true" name="4-methylthiobutanaldoxime (Type:Aliphatic-Aldoximes )" />
<species id="CPD-632" compartment="SYSTEM" charge="0" initialAmount="10.0" boundaryCondition="true" name="GA34-catabolite (Type:Gibberellins )" />
<species id="OLIGOSACCHARIDE-DIPHOSPHODOLICHOL" compartment="SYSTEM" charge="0" initialAmount="10.0" boundaryCondition="true" name="oligosaccharide-diphosphodolichol (Type:Unclassified-Compounds )" />
<species id="CATECHOL" compartment="SYSTEM" charge="0" initialAmount="10.0" boundaryCondition="true" name="catechol (Type:Unclassified-Compounds )" />
<species id="HEXANAL" compartment="SYSTEM" charge="0" initialAmount="10.0" boundaryCondition="true" name="hexanal (Type:Unclassified-Compounds )" />
<species id="O-UREIDOHOMOSERINE" compartment="SYSTEM" charge="0" initialAmount="10.0" boundaryCondition="true" name="O-ureidohomoserine (Type:Unclassified-Compounds )" />
<species id="CANAVANINOSUCCINATE" compartment="SYSTEM" charge="0" initialAmount="10.0" boundaryCondition="true" name="canavaninosuccinate (Type:Unclassified-Compounds )" />
<species id="CU+2(CCO-CYTOSOL)" compartment="CCO-CYTOSOL" charge="0" initialAmount="10.0" boundaryCondition="true" name="Cu2+ (Type:Cations )" />
<species id="RED-GLUTAREDOXIN" compartment="SYSTEM" charge="0" initialAmount="10.0" boundaryCondition="true" name="No_Name (No_Type )" />
<species id="GLUTAREDOXIN-MONOMER" compartment="SYSTEM" charge="0" initialAmount="10.0" boundaryCondition="true" name="No_Name (No_Type )" />
<species id="CU+2(CCO-EXTRACELLULAR)" compartment="CCO-EXTRACELLULAR" charge="0" initialAmount="10.0" boundaryCondition="true" name="Cu2+ (Type:Cations )" />
<species id="CPD-7064" compartment="SYSTEM" charge="0" initialAmount="10.0" boundaryCondition="true" name="pFCC (Type:Unclassified-Compounds )" />
<species id="CPD-7725" compartment="SYSTEM" charge="0" initialAmount="10.0" boundaryCondition="true" name="phaseic acid (Type:Abscisic-Acid-Derivative )" />
<species id="INDOLE-CARBOXY-HYDRO-THIAZOLE" compartment="SYSTEM" charge="0" initialAmount="10.0" boundaryCondition="true" name="dihydrocamalexate (Type:Indole-Phytoalexins )" />
<species id="THIAZOL-YL-INDOLE" compartment="SYSTEM" charge="0" initialAmount="10.0" boundaryCondition="true" name="camalexin (Type:Indole-Phytoalexins )" />
<species id="CERAMIDE" compartment="SYSTEM" charge="0" initialAmount="10.0" boundaryCondition="true" name="ceramide (Type:Ceramides )" />
<species id="Oxo-glutarate-dehydrogenase-DH-lipoyl" compartment="SYSTEM" charge="0" initialAmount="10.0" boundaryCondition="true" name="No_Name (No_Type )" />
<species id="GLUCOSYL_CERAMIDE" compartment="SYSTEM" charge="0" initialAmount="10.0" boundaryCondition="true" name="glucosylceramide (Type:Ceramides )" />
<species id="Oxo-glutarate-dehydro-suc-DH-lipoyl" compartment="SYSTEM" charge="0" initialAmount="10.0" boundaryCondition="true" name="No_Name (No_Type )" />
<species id="PALMITYL-COA" compartment="SYSTEM" charge="0" initialAmount="10.0" boundaryCondition="true" name="palmitoyl CoA (Type:All-Coas )" />
<species id="TDP-FUC4NAC" compartment="SYSTEM" charge="0" initialAmount="10.0" boundaryCondition="true" name="dTDP-4-acetamido-4;6-dideoxy-D-galactose (Type:Unclassified-Compounds )" />
<species id="C55-PP-GLCNAC-MANNACA" compartment="SYSTEM" charge="0" initialAmount="10.0" boundaryCondition="true" name="undecaprenyl N-acetyl-glucosaminyl-N-acetyl-mannosaminuronate pyrophosphate (Type:Unclassified-Compounds )" />
<species id="CPD-440" compartment="SYSTEM" charge="0" initialAmount="10.0" boundaryCondition="true" name="N-feruloyltyramine (Type:Amides )" />
<species id="CPD-2190" compartment="SYSTEM" charge="0" initialAmount="10.0" boundaryCondition="true" name="18:3-16:3-MGDG (Type:MONOGALACTOSYLDIACYLGLYCEROLS-34-6 )" />
<species id="C55-PP-GLCNAC-MANNACA-FUC4NAC" compartment="SYSTEM" charge="0" initialAmount="10.0" boundaryCondition="true" name="undecaprenyl N-acetyl-glucosaminyl-N-acetyl-mannosaminuronate-4-acetamido-4;6-dideoxy-D-galactose pyrophosphate (Type:Unclassified-Compounds )" />
<species id="NICOTINE" compartment="SYSTEM" charge="0" initialAmount="10.0" boundaryCondition="true" name="nicotine (Type:Unclassified-Compounds )" />
<species id="3-OHMYRISTOYL-ACP" compartment="SYSTEM" charge="0" initialAmount="10.0" boundaryCondition="true" name="No_Name (No_Type )" />
<species id="CPD-8082" compartment="SYSTEM" charge="0" initialAmount="10.0" boundaryCondition="true" name="18:2-18:2-DGDG (Type:DIGALACTOSYLDIACYLGLYCEROLS-36-4 )" />
<species id="CPD-2743" compartment="SYSTEM" charge="0" initialAmount="10.0" boundaryCondition="true" name="nicotine-1'-N-oxide (Type:Unclassified-Compounds )" />
<species id="BETA-D-GALACTOSYL-R" compartment="SYSTEM" charge="0" initialAmount="10.0" boundaryCondition="true" name="beta;-D-galactosyl-R (Type:Unclassified-Compounds )" />
<species id="ALPHA-L-FUCOSYL-12-BETA-D-GALACTOSYL-R" compartment="SYSTEM" charge="0" initialAmount="10.0" boundaryCondition="true" name="alpha;-L-fucosyl-1;2-beta;-D-galactosyl-R (Type:Unclassified-Compounds )" />
<species id="CPD-8081" compartment="SYSTEM" charge="0" initialAmount="10.0" boundaryCondition="true" name="18:3-18:3-DGDG (Type:DIGALACTOSYLDIACYLGLYCEROLS-36-6 )" />
<species id="L-2-AMINO-ACID" compartment="SYSTEM" charge="0" initialAmount="10.0" boundaryCondition="true" name="L-2-amino-acid (Type:Unclassified-Compounds )" />
<species id="CPD1F-462" compartment="SYSTEM" charge="0" initialAmount="10.0" boundaryCondition="true" name="kaempferol-3-rhamnoside-7-rhamnoside (Type:Unclassified-Compounds )" />
<species id="DOPAMINE" compartment="SYSTEM" charge="0" initialAmount="10.0" boundaryCondition="true" name="dopamine (Type:Unclassified-Compounds )" />
<species id="NOREPINEPHRINE" compartment="SYSTEM" charge="0" initialAmount="10.0" boundaryCondition="true" name="noradrenaline (Type:Unclassified-Compounds )" />
<species id="572428-ERGOSTATRIENOL" compartment="SYSTEM" charge="0" initialAmount="10.0" boundaryCondition="true" name="5;7;24(28)-ergostatrienol (Type:Unclassified-Compounds )" />
<species id="CPD-2181" compartment="SYSTEM" charge="0" initialAmount="10.0" boundaryCondition="true" name="18:1-18:1-PC (Type:PHOSPHATIDYLCHOLINES-36-2 )" />
<species id="ETHYLENE-CMPD" compartment="SYSTEM" charge="0" initialAmount="10.0" boundaryCondition="true" name="ethylene (Type:Unclassified-Compounds )" />
<species id="CPD-667" compartment="SYSTEM" charge="0" initialAmount="10.0" boundaryCondition="true" name="O-acetyl-L-homoserine (Type:Unclassified-Compounds )" />
<species id="N-Acylated-Amino-Acids" compartment="SYSTEM" charge="0" initialAmount="10.0" boundaryCondition="true" name="No_Name (No_Type )" />
<species id="BENZYL-GLUCOSINOLATE" compartment="SYSTEM" charge="0" initialAmount="10.0" boundaryCondition="true" name="benzyl-glucosinolate (Type:Glucosinolates )" />
<species id="L-Amino-Acids" compartment="SYSTEM" charge="0" initialAmount="10.0" boundaryCondition="true" name="No_Name (No_Type )" />
<species id="12-DIACYL-ETCETERA-GLYCEROL" compartment="SYSTEM" charge="0" initialAmount="10.0" boundaryCondition="true" name="1;2-diacyl-3-beta;-D-galactosyl-sn-glycerol (Type:Unclassified-Compounds )" />
<species id="3-B-D-GALACTOSYL-SN-GLYCEROL" compartment="SYSTEM" charge="0" initialAmount="10.0" boundaryCondition="true" name="3-beta;-D-galactosyl-sn-glycerol (Type:Unclassified-Compounds )" />
<species id="SPHINGOSINE" compartment="SYSTEM" charge="0" initialAmount="10.0" boundaryCondition="true" name="sphingosine (Type:Amino-alcohols )" />
<species id="Carboxylates" compartment="SYSTEM" charge="0" initialAmount="10.0" boundaryCondition="true" name="No_Name (No_Type )" />
<species id="Phytoceramides" compartment="SYSTEM" charge="0" initialAmount="10.0" boundaryCondition="true" name="No_Name (No_Type )" />
<species id="L-1-GLYCERO-PHOSPHORYLCHOLINE" compartment="SYSTEM" charge="0" initialAmount="10.0" boundaryCondition="true" name="L-1-glycero-3-phosphocholine (Type:Unclassified-Compounds )" />
<species id="FORMAMIDE" compartment="SYSTEM" charge="0" initialAmount="10.0" boundaryCondition="true" name="formamide (Type:Unclassified-Compounds )" />
<species id="METOH" compartment="SYSTEM" charge="0" initialAmount="10.0" boundaryCondition="true" name="methanol (Type:Unclassified-Compounds )" />
<species id="CPD-8155" compartment="SYSTEM" charge="0" initialAmount="10.0" boundaryCondition="true" name="pheophytin a (Type:Chlorins )" />
<species id="ACRYLATE" compartment="SYSTEM" charge="0" initialAmount="10.0" boundaryCondition="true" name="acrylate (Type:Unclassified-Compounds )" />
<species id="DGMP" compartment="SYSTEM" charge="0" initialAmount="10.0" boundaryCondition="true" name="dGMP (Type:Purine-Related )" />
<species id="CPD-649" compartment="SYSTEM" charge="0" initialAmount="10.0" boundaryCondition="true" name="sphinganine 1-phosphate (Type:Unclassified-Compounds )" />
<species id="CPD-8186" compartment="SYSTEM" charge="0" initialAmount="10.0" boundaryCondition="true" name="umbelliferone (Type:Coumarins )" />
<species id="CPD-8192" compartment="SYSTEM" charge="0" initialAmount="10.0" boundaryCondition="true" name="demethylsuberosin (Type:Coumarins )" />
<species id="Nucleoside-Triphosphates" compartment="SYSTEM" charge="0" initialAmount="10.0" boundaryCondition="true" name="No_Name (No_Type )" />
<species id="CPD0-1028" compartment="SYSTEM" charge="0" initialAmount="10.0" boundaryCondition="true" name="2-cis;6-trans;10-trans-geranylgeranyl diphosphate (Type:CIS-TRANS-POLYISOPRENYL-PP )" />
<species id="Nucleoside-Diphosphates" compartment="SYSTEM" charge="0" initialAmount="10.0" boundaryCondition="true" name="No_Name (No_Type )" />
<species id="DOLICHOL" compartment="SYSTEM" charge="0" initialAmount="10.0" boundaryCondition="true" name="dolichol (Type:Unclassified-Compounds )" />
<species id="DCMP" compartment="SYSTEM" charge="0" initialAmount="10.0" boundaryCondition="true" name="dCMP (Type:Pyrimidine-Related )" />
<species id="CPD-611" compartment="SYSTEM" charge="0" initialAmount="10.0" boundaryCondition="true" name="thiamin triphosphate (Type:Unclassified-Compounds )" />
<species id="DEMETHYLMENAQUINONE" compartment="SYSTEM" charge="0" initialAmount="10.0" boundaryCondition="true" name="demethylmenaquinone-8 (Type:Menaquinones )" />
<species id="D-Galactose" compartment="SYSTEM" charge="0" initialAmount="10.0" boundaryCondition="true" name="No_Name (No_Type )" />
<species id="CPD-490" compartment="SYSTEM" charge="0" initialAmount="10.0" boundaryCondition="true" name="alpha;-D-xylose 1-phosphate (Type:PENTOSE-1-PHOSPHATES )" />
<species id="D-GALACTURONATE" compartment="SYSTEM" charge="0" initialAmount="10.0" boundaryCondition="true" name="galacturonate (Type:Unclassified-Compounds )" />
<species id="S-GERANYLGERANYL-PROTEIN" compartment="SYSTEM" charge="0" initialAmount="10.0" boundaryCondition="true" name="a S-geranylgeranyl protein (Type:Unclassified-Compounds )" />
<species id="CPD-7013" compartment="SYSTEM" charge="0" initialAmount="10.0" boundaryCondition="true" name="geranylgeranyl-chlorophyll b (Type:Unclassified-Compounds )" />
<species id="CH33ADO" compartment="SYSTEM" charge="0" initialAmount="10.0" boundaryCondition="true" name="5'-deoxyadenosine (Type:Base-Derivatives )" />
<species id="CPD-7727" compartment="SYSTEM" charge="0" initialAmount="10.0" boundaryCondition="true" name="abscisic acid glucose ester (Type:Abscisic-Acid-Conjugate )" />
<species id="CPD-7105" compartment="SYSTEM" charge="0" initialAmount="10.0" boundaryCondition="true" name="diprenylphlorisovalerophenone (Type:BITTER-ACIDS )" />
<species id="CPD-7620" compartment="SYSTEM" charge="0" initialAmount="10.0" boundaryCondition="true" name="heptaldehyde (Type:an )" />
<species id="CPD-7619" compartment="SYSTEM" charge="0" initialAmount="10.0" boundaryCondition="true" name="heptanoate (Type:an )" />
<species id="CPD-8007" compartment="SYSTEM" charge="0" initialAmount="10.0" boundaryCondition="true" name="kaempferol 7-O-glucoside (Type:Flavonol-7-O-beta-D-glucosides )" />
<species id="3-METHYL-1-246-TRIHYDROXYPHENYLBUTAN" compartment="SYSTEM" charge="0" initialAmount="10.0" boundaryCondition="true" name="phlorisovalerophenone (Type:Secondary-Metabolites )" />
<species id="CPD-8006" compartment="SYSTEM" charge="0" initialAmount="10.0" boundaryCondition="true" name="quercetin 7-O-glucoside (Type:Flavonol-7-O-beta-D-glucosides )" />
<species id="D-RIBULOSE-1-P" compartment="SYSTEM" charge="0" initialAmount="10.0" boundaryCondition="true" name="D-ribulose-1-phosphate (Type:PENTOSE-1-PHOSPHATES )" />
<species id="CPD-7107" compartment="SYSTEM" charge="0" initialAmount="10.0" boundaryCondition="true" name="diprenylphlorisobutyrophenone (Type:BITTER-ACIDS )" />
<species id="GLUTAREDOXIN-1-OXIDIZED" compartment="SYSTEM" charge="0" initialAmount="10.0" boundaryCondition="true" name="No_Name (No_Type )" />
<species id="CPD-8009" compartment="SYSTEM" charge="0" initialAmount="10.0" boundaryCondition="true" name="quercetin 3;5-O-diglucoside (Type:Unclassified-Compounds )" />
<species id="A-L-GLYCOL" compartment="SYSTEM" charge="0" initialAmount="10.0" boundaryCondition="true" name="a L-glycol (Type:Unclassified-Compounds )" />
<species id="THYMIDINE" compartment="SYSTEM" charge="0" initialAmount="10.0" boundaryCondition="true" name="thymidine (Type:Pyrimidine-Related )" />
<species id="GLUTAREDOXIN-1-REDUCED" compartment="SYSTEM" charge="0" initialAmount="10.0" boundaryCondition="true" name="No_Name (No_Type )" />
<species id="CPD-8012" compartment="SYSTEM" charge="0" initialAmount="10.0" boundaryCondition="true" name="kaempferol 3-O-rhamnoside-7-O-glucoside (Type:Flavonol-Derivatives )" />
<species id="3-KETOBUTYRATE" compartment="SYSTEM" charge="0" initialAmount="10.0" boundaryCondition="true" name="acetoacetate (Type:Unclassified-Compounds )" />
<species id="A-2-HYDROXYCARBONYL-COMPOUND" compartment="SYSTEM" charge="0" initialAmount="10.0" boundaryCondition="true" name="a 2-hydroxycarbonyl compound (Type:Unclassified-Compounds )" />
<species id="PALMITALDEHYDE" compartment="SYSTEM" charge="0" initialAmount="10.0" boundaryCondition="true" name="palmitaldehyde (Type:Unclassified-Compounds )" />
<species id="L-LACTATE" compartment="SYSTEM" charge="0" initialAmount="10.0" boundaryCondition="true" name="lactate (Type:Lactate )" />
<species id="S-3-HYDROXYBUTANOYL-COA" compartment="SYSTEM" charge="0" initialAmount="10.0" boundaryCondition="true" name="(S)-3-hydroxybutanoyl-CoA (Type:L-3-HYDROXYACYL-COA )" />
<species id="3-ACETOACETYL-COA" compartment="SYSTEM" charge="0" initialAmount="10.0" boundaryCondition="true" name="3-acetoacetyl-CoA (Type:Unclassified-Compounds )" />
<species id="CPD-292" compartment="SYSTEM" charge="0" initialAmount="10.0" boundaryCondition="true" name="2-trans-Hexadecenal (Type:Unclassified-Compounds )" />
<species id="COUMARYL-ALCOHOL" compartment="SYSTEM" charge="0" initialAmount="10.0" boundaryCondition="true" name="coumaryl-alcohol (Type:Aryl-Alcohol )" />
<species id="OH-ACYL-ACP" compartment="SYSTEM" charge="0" initialAmount="10.0" boundaryCondition="true" name="No_Name (No_Type )" />
<species id="CPD-4893" compartment="SYSTEM" charge="0" initialAmount="10.0" boundaryCondition="true" name="(-)-(1S)-sabinene (Type:Monoterpenes )" />
<species id="CPD-4892" compartment="SYSTEM" charge="0" initialAmount="10.0" boundaryCondition="true" name="alpha;-pinene (Type:Monoterpenes )" />
<species id="ALPHA-D-GALACTOSE" compartment="SYSTEM" charge="0" initialAmount="10.0" boundaryCondition="true" name="alpha;-D-galactose (Type:D-Galactose )" />
<species id="CPD-4891" compartment="SYSTEM" charge="0" initialAmount="10.0" boundaryCondition="true" name="(-)-(1S;5S)-beta;-pinene (Type:Monoterpenes )" />
<species id="CPD-4890" compartment="SYSTEM" charge="0" initialAmount="10.0" boundaryCondition="true" name="terpinolene (Type:Monoterpenes )" />
<species id="UDP-N-ACETYL-GALACTOSAMINE" compartment="SYSTEM" charge="0" initialAmount="10.0" boundaryCondition="true" name="UDP-N-acetyl-D-galactosamine (Type:UDP-sugar )" />
<species id="CPD-4889" compartment="SYSTEM" charge="0" initialAmount="10.0" boundaryCondition="true" name="(E)-beta;-ocimene (Type:Monoterpenes )" />
<species id="CPD-4888" compartment="SYSTEM" charge="0" initialAmount="10.0" boundaryCondition="true" name="myrcene (Type:Monoterpenes )" />
<species id="CPD-7496" compartment="SYSTEM" charge="0" initialAmount="10.0" boundaryCondition="true" name="prolycopene (Type:Carotenes )" />
<species id="CADAVERINE" compartment="SYSTEM" charge="0" initialAmount="10.0" boundaryCondition="true" name="cadaverine (Type:Unclassified-Compounds )" />
<species id="CPD-4903" compartment="SYSTEM" charge="0" initialAmount="10.0" boundaryCondition="true" name="(Z)-beta;-ocimene (Type:Monoterpenes )" />
<species id="XYLOSE" compartment="SYSTEM" charge="0" initialAmount="10.0" boundaryCondition="true" name="D-xylose (Type:D-Pentoses )" />
<species id="CPD-8230" compartment="SYSTEM" charge="0" initialAmount="10.0" boundaryCondition="true" name="(E)-beta;-caryophyllene (Type:Sesquiterpenes )" />
<species id="GLUCOSAMINE-1P" compartment="SYSTEM" charge="0" initialAmount="10.0" boundaryCondition="true" name="D-glucosamine 1-phosphate (Type:Unclassified-Compounds )" />
<species id="CPD-8233" compartment="SYSTEM" charge="0" initialAmount="10.0" boundaryCondition="true" name="alpha;-humulene (Type:Sesquiterpenes )" />
<species id="UDP-APIOSE" compartment="SYSTEM" charge="0" initialAmount="10.0" boundaryCondition="true" name="UDP-D-apiose (Type:UDP-sugar )" />
<species id="CL-" compartment="SYSTEM" charge="0" initialAmount="10.0" boundaryCondition="true" name="chloride (Type:Anions )" />
<species id="DEOXYADENOSINE" compartment="SYSTEM" charge="0" initialAmount="10.0" boundaryCondition="true" name="deoxyadenosine (Type:Purine-Related )" />
<species id="DEOXYINOSINE" compartment="SYSTEM" charge="0" initialAmount="10.0" boundaryCondition="true" name="deoxyinosine (Type:Purine-Related )" />
<species id="BENZOSEMIQUINONE" compartment="SYSTEM" charge="0" initialAmount="10.0" boundaryCondition="true" name="benzosemiquinone (Type:Unclassified-Compounds )" />
<species id="9--OR-1016-DIHYDROXYPALMITATE" compartment="SYSTEM" charge="0" initialAmount="10.0" boundaryCondition="true" name="10;16-dihydroxypalmitate (Type:Unclassified-Compounds )" />
<species id="CPD-5804" compartment="SYSTEM" charge="0" initialAmount="10.0" boundaryCondition="true" name="p-aminobenzoate-beta;-D-glucopyranosyl ester (Type:Unclassified-Compounds )" />
<species id="PHENYLACETALDOXIME" compartment="SYSTEM" charge="0" initialAmount="10.0" boundaryCondition="true" name="phenylacetaldoxime (Type:Aldoxime )" />
<species id="KDO2-LIPID-IVA" compartment="SYSTEM" charge="0" initialAmount="10.0" boundaryCondition="true" name="KDO2-lipid IVA (Type:Unclassified-Compounds )" />
<species id="CPD-6203" compartment="SYSTEM" charge="0" initialAmount="10.0" boundaryCondition="true" name="GA38 (Type:Gibberellins )" />
<species id="91018-TRIHYDROXYSTEARATE" compartment="SYSTEM" charge="0" initialAmount="10.0" boundaryCondition="true" name="9;10;18-trihydroxystearate (Type:Unclassified-Compounds )" />
<species id="CPD-719" compartment="SYSTEM" charge="0" initialAmount="10.0" boundaryCondition="true" name="typhasterol (Type:Brassinosteroids )" />
<species id="HYDROGEN-MOLECULE" compartment="SYSTEM" charge="0" initialAmount="10.0" boundaryCondition="true" name="H2 (Type:Unclassified-Compounds )" />
<species id="CPD-6222" compartment="SYSTEM" charge="0" initialAmount="10.0" boundaryCondition="true" name="GA43 (Type:Gibberellins )" />
<species id="CPD-6223" compartment="SYSTEM" charge="0" initialAmount="10.0" boundaryCondition="true" name="GA46 (Type:Gibberellins )" />
<species id="CPD-6124" compartment="SYSTEM" charge="0" initialAmount="10.0" boundaryCondition="true" name="1-pyrroline (Type:Unclassified-Compounds )" />
<species id="SALICYLOYL-COA" compartment="SYSTEM" charge="0" initialAmount="10.0" boundaryCondition="true" name="salicyloyl-CoA (Type:Unclassified-Compounds )" />
<species id="3-HYDROXYPROPYL-GLUCOSINOLATE" compartment="SYSTEM" charge="0" initialAmount="10.0" boundaryCondition="true" name="3-hydroxypropyl-glucosinolate (Type:Glucosinolates )" />
<species id="CPD-6122" compartment="SYSTEM" charge="0" initialAmount="10.0" boundaryCondition="true" name="1;5-diazabicyclononane (Type:Unclassified-Compounds )" />
<species id="CPD-8097" compartment="SYSTEM" charge="0" initialAmount="10.0" boundaryCondition="true" name="esculetin (Type:Coumarins )" />
<species id="3-BENZOYLOXYPROPYL-GLUCOSINOLATE" compartment="SYSTEM" charge="0" initialAmount="10.0" boundaryCondition="true" name="3-benzoyloxypropyl-glucosinolate (Type:Glucosinolates )" />
<species id="CPD-8159" compartment="SYSTEM" charge="0" initialAmount="10.0" boundaryCondition="true" name="16:0-18:3-PC (Type:PHOSPHATIDYLCHOLINES-34-3 )" />
<species id="ALL-TRANS-HEPTAPRENYL-DIPHOSPHATE" compartment="SYSTEM" charge="0" initialAmount="10.0" boundaryCondition="true" name="all-trans-heptaprenyl diphosphate (Type:Unclassified-Compounds )" />
<species id="BETA-HYDROXY-4BETA-METHYL-5ALPHA-CHOLEST" compartment="SYSTEM" charge="0" initialAmount="10.0" boundaryCondition="true" name="3beta;-hydroxy-4beta;-methyl-5alpha;-cholest-7-ene- 4alpha;-carboxylate (Type:Unclassified-Compounds )" />
<species id="CPD-1790" compartment="SYSTEM" charge="0" initialAmount="10.0" boundaryCondition="true" name="maltodextrin (Type:Dextrins )" />
<species id="Lysophospholipids" compartment="SYSTEM" charge="0" initialAmount="10.0" boundaryCondition="true" name="No_Name (No_Type )" />
<species id="PELARGONIDIN-3-GLUCOSIDE-CMPD" compartment="SYSTEM" charge="0" initialAmount="10.0" boundaryCondition="true" name="pelargonidin-3-O-beta;-D-glucoside (Type:Anthocyanidins )" />
<species id="Triacylglycerols" compartment="SYSTEM" charge="0" initialAmount="10.0" boundaryCondition="true" name="No_Name (No_Type )" />
<species id="Galactosyl-galactosyl-diacyl-glycerols" compartment="SYSTEM" charge="0" initialAmount="10.0" boundaryCondition="true" name="No_Name (No_Type )" />
<species id="CPD-1861" compartment="SYSTEM" charge="0" initialAmount="10.0" boundaryCondition="true" name="indolylmethylthiohydroximate (Type:Aldoxime )" />
<species id="SINAPOYL-S-MALATE" compartment="SYSTEM" charge="0" initialAmount="10.0" boundaryCondition="true" name="sinapoyl-(S)-malate (Type:Unclassified-Compounds )" />
<species id="ALPHA-D-MANNOSYL-13-R1-BETA-D-MANNOSY" compartment="SYSTEM" charge="0" initialAmount="10.0" boundaryCondition="true" name="alpha;-D-mannosyl-1;3-(R1)-beta;-D-mannosyl-R2 (Type:Unclassified-Compounds )" />
<species id="N-ACETYL-BETA-D-GLUCOSAMINYL-12-ALPHA-D" compartment="SYSTEM" charge="0" initialAmount="10.0" boundaryCondition="true" name="N-acetyl-beta;-D-glucosaminyl-1;2-alpha;-D-mannosyl-1;3-(R1)-beta;-D-mannosyl-R2 (Type:Unclassified-Compounds )" />
<species id="3-METHYLTHIOPROPYLHYDROXAMIC-ACID" compartment="SYSTEM" charge="0" initialAmount="10.0" boundaryCondition="true" name="4-methylthiobutylhydroximate (Type:Aliphatic-Aldoximes )" />
<species id="Acetoacetyl-ACPs" compartment="SYSTEM" charge="0" initialAmount="10.0" boundaryCondition="true" name="No_Name (No_Type )" />
<species id="BILIVERDINE" compartment="SYSTEM" charge="0" initialAmount="10.0" boundaryCondition="true" name="biliverdin (Type:Unclassified-Compounds )" />
<species id="ACETYL-ACP" compartment="SYSTEM" charge="0" initialAmount="10.0" boundaryCondition="true" name="No_Name (No_Type )" />
<species id="PHENYLACETOTHIOHYDROXIMATE" compartment="SYSTEM" charge="0" initialAmount="10.0" boundaryCondition="true" name="phenylacetothiohydroximate (Type:Aldoxime )" />
<species id="All-ACPs" compartment="SYSTEM" charge="0" initialAmount="10.0" boundaryCondition="true" name="No_Name (No_Type )" />
<species id="Anthocyanidins" compartment="SYSTEM" charge="0" initialAmount="10.0" boundaryCondition="true" name="an anthocyanidin (Type:Unclassified-Compounds )" />
<species id="ANTHOCYANIDIN-3-O-D-GLUCOSIDE" compartment="SYSTEM" charge="0" initialAmount="10.0" boundaryCondition="true" name="anthocyanidin-3-O-D-glucoside (Type:Anthocyanidins )" />
<species id="1-183-2-183-SN-GLYCEROL-PHOSPHOCHOLINE" compartment="SYSTEM" charge="0" initialAmount="10.0" boundaryCondition="true" name="18:3-18:3-PC (Type:PHOSPHATIDYLCHOLINES-36-6 )" />
<species id="CPD-558" compartment="SYSTEM" charge="0" initialAmount="10.0" boundaryCondition="true" name="6-carboxyhexanoyl-CoA (Type:Unclassified-Compounds )" />
<species id="CPD-2183" compartment="SYSTEM" charge="0" initialAmount="10.0" boundaryCondition="true" name="18:1-16:0-PG (Type:PHOSPHATIDYLGLYCEROLS-34-1 )" />
<species id="COUMARIN" compartment="SYSTEM" charge="0" initialAmount="10.0" boundaryCondition="true" name="coumarin (Type:Coumarins )" />
<species id="CPD-8157" compartment="SYSTEM" charge="0" initialAmount="10.0" boundaryCondition="true" name="16:0-18:1-PC (Type:PHOSPHATIDYLCHOLINES-34-1 )" />
<species id="CPD-2186" compartment="SYSTEM" charge="0" initialAmount="10.0" boundaryCondition="true" name="18:3-t16:1-PG (Type:PHOSPHATIDYLGLYCEROLS-34-4 )" />
<species id="CPD-8160" compartment="SYSTEM" charge="0" initialAmount="10.0" boundaryCondition="true" name="18:1-16:0-DGDG (Type:DIGALACTOSYLDIACYLGLYCEROLS-34-1 )" />
<species id="CPD-2187" compartment="SYSTEM" charge="0" initialAmount="10.0" boundaryCondition="true" name="18:1-16:0-MGDG (Type:MONOGALACTOSYLDIACYLGLYCEROLS-34-1 )" />
<species id="PURINE" compartment="SYSTEM" charge="0" initialAmount="10.0" boundaryCondition="true" name="purine (Type:Unclassified-Compounds )" />
<species id="E-PHENYLITACONYL-COA" compartment="SYSTEM" charge="0" initialAmount="10.0" boundaryCondition="true" name="E-phenylitaconyl-CoA (Type:Unclassified-Compounds )" />
<species id="CPD-535" compartment="SYSTEM" charge="0" initialAmount="10.0" boundaryCondition="true" name="beta;-D-fructose 2;6-bisphosphate (Type:Unclassified-Compounds )" />
<species id="INOSITOL-1,4-BISPHOSPHATE" compartment="SYSTEM" charge="0" initialAmount="10.0" boundaryCondition="true" name="D-myo-inositol (1;4)-bisphosphate (Type:Myo-inositol-bisphosphates )" />
<species id="Ribonucleoside-Monophosphates" compartment="SYSTEM" charge="0" initialAmount="10.0" boundaryCondition="true" name="No_Name (No_Type )" />
<species id="Ribonucleosides" compartment="SYSTEM" charge="0" initialAmount="10.0" boundaryCondition="true" name="No_Name (No_Type )" />
<species id="DEOXYCYTIDINE" compartment="SYSTEM" charge="0" initialAmount="10.0" boundaryCondition="true" name="deoxycytidine (Type:Pyrimidine-Related )" />
<species id="CYTIDINE" compartment="SYSTEM" charge="0" initialAmount="10.0" boundaryCondition="true" name="cytidine (Type:Pyrimidine-Ribonucleosides )" />
<species id="Phosphoserines" compartment="SYSTEM" charge="0" initialAmount="10.0" boundaryCondition="true" name="No_Name (No_Type )" />
<species id="Serines" compartment="SYSTEM" charge="0" initialAmount="10.0" boundaryCondition="true" name="No_Name (No_Type )" />
<species id="GLUCONATE" compartment="SYSTEM" charge="0" initialAmount="10.0" boundaryCondition="true" name="gluconate (Type:Monocarboxylates )" />
<species id="Aromatic-Amino-Acids" compartment="SYSTEM" charge="0" initialAmount="10.0" boundaryCondition="true" name="No_Name (No_Type )" />
<species id="Aromatic-Oxoacids" compartment="SYSTEM" charge="0" initialAmount="10.0" boundaryCondition="true" name="No_Name (No_Type )" />
<species id="GDP-D-GLUCOSE" compartment="SYSTEM" charge="0" initialAmount="10.0" boundaryCondition="true" name="GDP-D-glucose (Type:GDP-SUGARS )" />
<species id="DIHYDROXYACETONE" compartment="SYSTEM" charge="0" initialAmount="10.0" boundaryCondition="true" name="dihydroxy-acetone (Type:Unclassified-Compounds )" />
<species id="ADP-D-GLUCOSE" compartment="SYSTEM" charge="0" initialAmount="10.0" boundaryCondition="true" name="ADP-D-glucose (Type:ADP-SUGARS )" />
<species id="D-Hexoses" compartment="SYSTEM" charge="0" initialAmount="10.0" boundaryCondition="true" name="No_Name (No_Type )" />
<species id="S-ADENOSYL-4-METHYLTHIO-2-OXOBUTANOATE" compartment="SYSTEM" charge="0" initialAmount="10.0" boundaryCondition="true" name="S-adenosyl-4-methylthio-2-oxobutanoate (Type:Unclassified-Compounds )" />
<species id="D-HEXOSE-6-PHOSPHATE" compartment="SYSTEM" charge="0" initialAmount="10.0" boundaryCondition="true" name="D-hexose 6-phosphate (Type:Unclassified-Compounds )" />
<species id="HMP" compartment="SYSTEM" charge="0" initialAmount="10.0" boundaryCondition="true" name="hydroxymethylpyrimidine (Type:Unclassified-Compounds )" />
<species id="THYMINE" compartment="SYSTEM" charge="0" initialAmount="10.0" boundaryCondition="true" name="thymine (Type:Pyrimidine-Related )" />
<species id="CMP-N-ACETYL-NEURAMINATE" compartment="SYSTEM" charge="0" initialAmount="10.0" boundaryCondition="true" name="CMP-N-acetylneuraminate (Type:Base-Derivatives )" />
<species id="CPD-8011" compartment="SYSTEM" charge="0" initialAmount="10.0" boundaryCondition="true" name="quercetin 3-O-rhamnoside-7-O-glucoside (Type:Flavonol-Derivatives )" />
<species id="D-GALACTOSYL-ETCETERA-GLUCOSYLCERAMIDE" compartment="SYSTEM" charge="0" initialAmount="10.0" boundaryCondition="true" name="beta;-D-galactosyl-1;4-N-acetyl-beta;-D-glucosaminyl-1;3-beta;-D-galactosyl-1;4-beta;-D-glucosylceramide (Type:Ceramides )" />
<species id="ACETYLNEURAMINYL-23-BETA-D-GALACTOSYL-ET" compartment="SYSTEM" charge="0" initialAmount="10.0" boundaryCondition="true" name="alpha;-N-acetylneuraminyl-2;3-beta;-D-galactosyl-1;4-N-acetyl-beta;-D-glucosaminyl-1;3-beta;-D-galactosyl-1;4-D-glucosylceramide (Type:Ceramides )" />
<species id="CPD-8034" compartment="SYSTEM" charge="0" initialAmount="10.0" boundaryCondition="true" name="kaempferol 3;7-O-diglucoside (Type:Flavonol-Derivatives )" />
<species id="CPD-8033" compartment="SYSTEM" charge="0" initialAmount="10.0" boundaryCondition="true" name="quercetin 3;7-O-diglucoside (Type:Flavonol-Derivatives )" />
<species id="CPD-8046" compartment="SYSTEM" charge="0" initialAmount="10.0" boundaryCondition="true" name="D-pinitol (Type:Methyl-Inositols )" />
<species id="an_acid" compartment="SYSTEM" charge="0" initialAmount="10.0" boundaryCondition="true" name="No_Name (No_Type )" />
<species id="CPD-8047" compartment="SYSTEM" charge="0" initialAmount="10.0" boundaryCondition="true" name="galactopinitol A (Type:Methyl-Inositols )" />
<species id="FMNH2" compartment="SYSTEM" charge="0" initialAmount="10.0" boundaryCondition="true" name="FMNH2 (Type:Redox-Electron-Carriers )" />
<species id="4-METHYL-MYO-INOSITOL" compartment="SYSTEM" charge="0" initialAmount="10.0" boundaryCondition="true" name="D-ononitol (Type:Methyl-Inositols )" />
<species id="CPD-8058" compartment="SYSTEM" charge="0" initialAmount="10.0" boundaryCondition="true" name="D-galactosylononitol (Type:Methyl-Inositols )" />
<species id="L-ERYTHRO-4-HYDROXY-GLUTAMATE" compartment="SYSTEM" charge="0" initialAmount="10.0" boundaryCondition="true" name="L-erythro-4-hydroxy-glutamate (Type:Non-standard-amino-acids )" />
<species id="N1-ACETYLSPERMINE" compartment="SYSTEM" charge="0" initialAmount="10.0" boundaryCondition="true" name="N1-acetylspermine (Type:Unclassified-Compounds )" />
<species id="CPD-568" compartment="SYSTEM" charge="0" initialAmount="10.0" boundaryCondition="true" name="N1-acetylspermidine (Type:Aliphatic-N-Acetyl-Diamines )" />
<species id="CPD-8135" compartment="SYSTEM" charge="0" initialAmount="10.0" boundaryCondition="true" name="crinosterol (Type:3-Beta-Hydroxysterols )" />
<species id="CPD-4162" compartment="SYSTEM" charge="0" initialAmount="10.0" boundaryCondition="true" name="stigmasterol (Type:Triterpenes )" />
<species id="OCTADEC-9-ENE-118-DIOIC-ACID" compartment="SYSTEM" charge="0" initialAmount="10.0" boundaryCondition="true" name="octadec-9-ene-1;18-dioic-acid (Type:Unclassified-Compounds )" />
<species id="3-AMINO-PROPANAL" compartment="SYSTEM" charge="0" initialAmount="10.0" boundaryCondition="true" name="3-amino-propanal (Type:Unclassified-Compounds )" />
<species id="LACTALD" compartment="SYSTEM" charge="0" initialAmount="10.0" boundaryCondition="true" name="L-lactaldehyde (Type:Lactaldehydes )" />
<species id="3-OH-BENZYL-ALCOHOL" compartment="SYSTEM" charge="0" initialAmount="10.0" boundaryCondition="true" name="3-hydroxybenzyl alcohol (Type:Unclassified-Compounds )" />
<species id="3-OH-BENZALDEHYDE" compartment="SYSTEM" charge="0" initialAmount="10.0" boundaryCondition="true" name="3-hydroxybenzaldehyde (Type:Unclassified-Compounds )" />
<species id="Ubiquinones" compartment="SYSTEM" charge="0" initialAmount="10.0" boundaryCondition="true" name="No_Name (No_Type )" />
<species id="GLUTAMATE-1-SEMIALDEHYDE" compartment="SYSTEM" charge="0" initialAmount="10.0" boundaryCondition="true" name="glutamate-1-semialdehyde (Type:Unclassified-Compounds )" />
<species id="CPD-90" compartment="SYSTEM" charge="0" initialAmount="10.0" boundaryCondition="true" name="lupeol (Type:Triterpenes )" />
<species id="CPD-8234" compartment="SYSTEM" charge="0" initialAmount="10.0" boundaryCondition="true" name="alpha;-copaene (Type:Sesquiterpenes )" />
<species id="CPD-6948" compartment="SYSTEM" charge="0" initialAmount="10.0" boundaryCondition="true" name="beta;-amyrin (Type:Triterpenes )" />
<species id="CPD-8235" compartment="SYSTEM" charge="0" initialAmount="10.0" boundaryCondition="true" name="(+)-alpha;-barbatene (Type:Sesquiterpenes )" />
<species id="CPD-8236" compartment="SYSTEM" charge="0" initialAmount="10.0" boundaryCondition="true" name="(+)-thujopsene (Type:Sesquiterpenes )" />
<species id="CPD-8250" compartment="SYSTEM" charge="0" initialAmount="10.0" boundaryCondition="true" name="alpha;-amyrin (Type:Triterpenes )" />
<species id="MANDELONITRILE" compartment="SYSTEM" charge="0" initialAmount="10.0" boundaryCondition="true" name="mandelonitrile (Type:Unclassified-Compounds )" />
<species id="CPDQT-50" compartment="SYSTEM" charge="0" initialAmount="10.0" boundaryCondition="true" name="bauerenol (Type:Triterpenes )" />
<species id="CPD-8237" compartment="SYSTEM" charge="0" initialAmount="10.0" boundaryCondition="true" name="isobazzanene (Type:Sesquiterpenes )" />
<species id="CPD-8238" compartment="SYSTEM" charge="0" initialAmount="10.0" boundaryCondition="true" name="(+)-beta;-barbatene (Type:Sesquiterpenes )" />
<species id="CPDQT-51" compartment="SYSTEM" charge="0" initialAmount="10.0" boundaryCondition="true" name="beta;-seco-amyrin (Type:Triterpenes )" />
<species id="CPDQT-52" compartment="SYSTEM" charge="0" initialAmount="10.0" boundaryCondition="true" name="alpha;-seco-amyrin (Type:Triterpenes )" />
<species id="CPD-8239" compartment="SYSTEM" charge="0" initialAmount="10.0" boundaryCondition="true" name="(E)-beta;-farnesene (Type:Sesquiterpenes )" />
<species id="CPD-8240" compartment="SYSTEM" charge="0" initialAmount="10.0" boundaryCondition="true" name="beta;-acoradiene (Type:Sesquiterpenes )" />
<species id="CPD-3061" compartment="SYSTEM" charge="0" initialAmount="10.0" boundaryCondition="true" name="liquiritigenin (Type:FLAVANONES )" />
<species id="O-SUCCINYLBENZOYL-COA" compartment="SYSTEM" charge="0" initialAmount="10.0" boundaryCondition="true" name="O-succinylbenzoyl-CoA (Type:All-Coas )" />
<species id="CPD-8241" compartment="SYSTEM" charge="0" initialAmount="10.0" boundaryCondition="true" name="(+)-beta;-chamigrene (Type:Sesquiterpenes )" />
<species id="CPD-8242" compartment="SYSTEM" charge="0" initialAmount="10.0" boundaryCondition="true" name="alpha;-zingiberene (Type:Sesquiterpenes )" />
<species id="CPD-55" compartment="SYSTEM" charge="0" initialAmount="10.0" boundaryCondition="true" name="octadecanal (Type:Unclassified-Compounds )" />
<species id="HEPTADECANE-CPD" compartment="SYSTEM" charge="0" initialAmount="10.0" boundaryCondition="true" name="heptadecane (Type:Unclassified-Compounds )" />
<species id="CPD-8243" compartment="SYSTEM" charge="0" initialAmount="10.0" boundaryCondition="true" name="alpha;-cuprenene (Type:Sesquiterpenes )" />
<species id="CPD-6181" compartment="SYSTEM" charge="0" initialAmount="10.0" boundaryCondition="true" name="beta;-alanine betaine (Type:N-Substituted-Amino-Acids )" />
<species id="CPD-8004" compartment="SYSTEM" charge="0" initialAmount="10.0" boundaryCondition="true" name="isorhamnetin (Type:Flavonols )" />
<species id="CPD-9038" compartment="SYSTEM" charge="0" initialAmount="10.0" boundaryCondition="true" name="precorrin-1 (Type:Precorrins )" />
<species id="3-HEXAPRENYL-45-DIHYDROXYBENZOATE" compartment="SYSTEM" charge="0" initialAmount="10.0" boundaryCondition="true" name="3-hexaprenyl-4;5-dihydroxybenzoate (Type:Unclassified-Compounds )" />
<species id="CPD1F-2" compartment="SYSTEM" charge="0" initialAmount="10.0" boundaryCondition="true" name="(-)-jasmonic acid methyl ester (Type:Jasmonates )" />
<species id="3-HEXAPRENYL-4-HYDROXY-5-METHOXYBENZOATE" compartment="SYSTEM" charge="0" initialAmount="10.0" boundaryCondition="true" name="3-hexaprenyl-4-hydroxy-5-methoxybenzoate (Type:Unclassified-Compounds )" />
<species id="S-COCLAURINE" compartment="SYSTEM" charge="0" initialAmount="10.0" boundaryCondition="true" name="(S)-coclaurine (Type:Unclassified-Compounds )" />
<species id="S-N-METHYLCOCLAURINE" compartment="SYSTEM" charge="0" initialAmount="10.0" boundaryCondition="true" name="S-N-methylcoclaurine (Type:Unclassified-Compounds )" />
<species id="CPD-6227" compartment="SYSTEM" charge="0" initialAmount="10.0" boundaryCondition="true" name="GA14-aldehyde (Type:Gibberellins )" />
<species id="ALPHA-TOCOPHEROL" compartment="SYSTEM" charge="0" initialAmount="10.0" boundaryCondition="true" name="alpha;-tocopherol (Type:Unclassified-Compounds )" />
<species id="LINOLEIC_ACID" compartment="SYSTEM" charge="0" initialAmount="10.0" boundaryCondition="true" name="linoleate (Type:Long-Chain-Fatty-Acids )" />
<species id="CPD-4124" compartment="SYSTEM" charge="0" initialAmount="10.0" boundaryCondition="true" name="24-ethylidenelophenol (Type:Triterpenes )" />
<species id="SULFOQUINOVOSYLDIACYLGLYCEROL" compartment="SYSTEM" charge="0" initialAmount="10.0" boundaryCondition="true" name="sulfoquinovosyldiacylglycerol (Type:GLYCOSYLGLYCERIDES )" />
<species id="TRIMETHYLSULFONIUM" compartment="SYSTEM" charge="0" initialAmount="10.0" boundaryCondition="true" name="trimethyl sulfonium (Type:Cations )" />
<species id="FADH2" compartment="SYSTEM" charge="0" initialAmount="10.0" boundaryCondition="true" name="FADH2 (Type:Redox-Electron-Carriers )" />
<species id="CPD-6365" compartment="SYSTEM" charge="0" initialAmount="10.0" boundaryCondition="true" name="DIBOA (Type:Indole-Derivatives )" />
<species id="CPD-6226" compartment="SYSTEM" charge="0" initialAmount="10.0" boundaryCondition="true" name="(2beta;OH)-GA28 (Type:Gibberellins )" />
<species id="CPD-7670" compartment="SYSTEM" charge="0" initialAmount="10.0" boundaryCondition="true" name="dimethylsulfide (Type:ORGANOSULFUR )" />
<species id="LINOLENIC_ACID" compartment="SYSTEM" charge="0" initialAmount="10.0" boundaryCondition="true" name="(9;12;15)-linolenate (Type:Long-Chain-Fatty-Acids )" />
<species id="CPD-6367" compartment="SYSTEM" charge="0" initialAmount="10.0" boundaryCondition="true" name="TRIBOA (Type:Indole-Derivatives )" />
<species id="L-4-HYDROXY-PROLINE" compartment="SYSTEM" charge="0" initialAmount="10.0" boundaryCondition="true" name="L-4-hydroxy-proline (Type:Non-standard-amino-acids )" />
<species id="2R-HYDROPEROXY-FATTY-ACIDS" compartment="SYSTEM" charge="0" initialAmount="10.0" boundaryCondition="true" name="No_Name (No_Type )" />
<species id="CPD1F-4" compartment="SYSTEM" charge="0" initialAmount="10.0" boundaryCondition="true" name="C25-allenic-apo-aldehyde (Type:Xanthophylls )" />
<species id="CPD-6971" compartment="SYSTEM" charge="0" initialAmount="10.0" boundaryCondition="true" name="GA15 (closed lactone form) (Type:Gibberellins )" />
<species id="CPD-6441" compartment="SYSTEM" charge="0" initialAmount="10.0" boundaryCondition="true" name="methylbenzoate (Type:Unclassified-Compounds )" />
<species id="CPD-6974" compartment="SYSTEM" charge="0" initialAmount="10.0" boundaryCondition="true" name="GA37 (closed lactone form) (Type:Gibberellins )" />
<species id="CPD-6442" compartment="SYSTEM" charge="0" initialAmount="10.0" boundaryCondition="true" name="methylsalicylate (Type:Unclassified-Compounds )" />
<species id="4-GUANIDO-BUTYRAMIDE" compartment="SYSTEM" charge="0" initialAmount="10.0" boundaryCondition="true" name="4-guanidinobutyramide (Type:Unclassified-Compounds )" />
<species id="CPD-4443" compartment="SYSTEM" charge="0" initialAmount="10.0" boundaryCondition="true" name="cis-zeatin riboside monophosphate (Type:Secondary-Metabolites )" />
<species id="BENZYL-ALCOHOL" compartment="SYSTEM" charge="0" initialAmount="10.0" boundaryCondition="true" name="benzyl alcohol (Type:Aromatics )" />
<species id="SOLANYL-PYROPHOSPHATE" compartment="SYSTEM" charge="0" initialAmount="10.0" boundaryCondition="true" name="solanyl pyrophosphate (Type:Unclassified-Compounds )" />
<species id="CPD-4261" compartment="SYSTEM" charge="0" initialAmount="10.0" boundaryCondition="true" name="1;8-cineole (Type:Monoterpenes )" />
<species id="CPD-6443" compartment="SYSTEM" charge="0" initialAmount="10.0" boundaryCondition="true" name="benzylbenzoate (Type:Unclassified-Compounds )" />
<species id="4-ALPHA-METHYL-5-ALPHA-CHOLEST-7-EN-3-ON" compartment="SYSTEM" charge="0" initialAmount="10.0" boundaryCondition="true" name="4alpha;-methyl-5alpha;-cholest-7-en-3-one (Type:Unclassified-Compounds )" />
<species id="CPDQT-41" compartment="SYSTEM" charge="0" initialAmount="10.0" boundaryCondition="true" name="2-oxo-10-methylthiodecanoate (Type:Unclassified-Compounds )" />
<species id="CPD-249" compartment="SYSTEM" charge="0" initialAmount="10.0" boundaryCondition="true" name="sulfur donor (Type:Unclassified-Compounds )" />
<species id="TETRADECANOYL-COA" compartment="SYSTEM" charge="0" initialAmount="10.0" boundaryCondition="true" name="myristoyl-CoA (Type:ACYL-COA )" />
<species id="GLYCYL-PEPTIDE" compartment="SYSTEM" charge="0" initialAmount="10.0" boundaryCondition="true" name="glycyl-peptide (Type:Unclassified-Compounds )" />
<species id="N-TETRADECANOYLGLYCYL-PEPTIDE" compartment="SYSTEM" charge="0" initialAmount="10.0" boundaryCondition="true" name="N-tetradecanoylglycyl-peptide (Type:Unclassified-Compounds )" />
<species id="CPD-7104" compartment="SYSTEM" charge="0" initialAmount="10.0" boundaryCondition="true" name="phlorisobutyrophenone (Type:Secondary-Metabolites )" />
<species id="ALL-TRANS-PENTAPRENYL-DIPHOSPHATE" compartment="SYSTEM" charge="0" initialAmount="10.0" boundaryCondition="true" name="geranylfarnesyl diphosphate (Type:Unclassified-Compounds )" />
<species id="CPD-4612" compartment="SYSTEM" charge="0" initialAmount="10.0" boundaryCondition="true" name="trans-zeatin-7-N-glucoside (Type:Glucosides )" />
<species id="CPD-4613" compartment="SYSTEM" charge="0" initialAmount="10.0" boundaryCondition="true" name="trans-zeatin-9-N-glucoside (Type:Glucosides )" />
<species id="CPD-1102" compartment="SYSTEM" charge="0" initialAmount="10.0" boundaryCondition="true" name="indole-3-acetyl-beta;-1-D-glucose (Type:Unclassified-Compounds )" />
<species id="CPD-8943" compartment="SYSTEM" charge="0" initialAmount="10.0" boundaryCondition="true" name="p-coumaroyltyramine (Type:Amides )" />
<species id="CPD-332" compartment="SYSTEM" charge="0" initialAmount="10.0" boundaryCondition="true" name="dihydrozeatin (Type:Unclassified-Compounds )" />
<species id="CPD-4615" compartment="SYSTEM" charge="0" initialAmount="10.0" boundaryCondition="true" name="dihydrozeatin-7-N-dihydrozeatin (Type:Unclassified-Compounds )" />
<species id="CPD-8941" compartment="SYSTEM" charge="0" initialAmount="10.0" boundaryCondition="true" name="cinnamoyltyramine (Type:Amides )" />
<species id="CPD-8162" compartment="SYSTEM" charge="0" initialAmount="10.0" boundaryCondition="true" name="18:3-16:0-DGDG (Type:DIGALACTOSYLDIACYLGLYCEROLS-34-3 )" />
<species id="SINAPOYL-COA" compartment="SYSTEM" charge="0" initialAmount="10.0" boundaryCondition="true" name="sinapoyl-CoA (Type:Unclassified-Compounds )" />
<species id="CPD-4617" compartment="SYSTEM" charge="0" initialAmount="10.0" boundaryCondition="true" name="dihydrozeatin-O-glucoside (Type:Glucosides )" />
<species id="CPD-8942" compartment="SYSTEM" charge="0" initialAmount="10.0" boundaryCondition="true" name="sinapoyltyramine (Type:Amides )" />
<species id="CPD-4602" compartment="SYSTEM" charge="0" initialAmount="10.0" boundaryCondition="true" name="isopentenyladenine-7-N-glucoside (Type:Unclassified-Compounds )" />
<species id="b-D-mannosyl-R" compartment="SYSTEM" charge="0" initialAmount="10.0" boundaryCondition="true" name="No_Name (No_Type )" />
<species id="CPD-697" compartment="SYSTEM" charge="0" initialAmount="10.0" boundaryCondition="true" name="brassinolide (Type:Brassinosteroids )" />
<species id="CPD1F-119" compartment="SYSTEM" charge="0" initialAmount="10.0" boundaryCondition="true" name="lutein (Type:Xanthophylls )" />
<species id="CPD-4603" compartment="SYSTEM" charge="0" initialAmount="10.0" boundaryCondition="true" name="isopentenyladenine-9-N-glucoside (Type:Unclassified-Compounds )" />
<species id="NAc-glucosaminyl-b-D-mannosyl-R" compartment="SYSTEM" charge="0" initialAmount="10.0" boundaryCondition="true" name="No_Name (No_Type )" />
<species id="CPD-8165" compartment="SYSTEM" charge="0" initialAmount="10.0" boundaryCondition="true" name="18:2-18:2-MGDG (Type:MONOGALACTOSYLDIACYLGLYCEROLS-36-4 )" />
<species id="CPD-7202" compartment="SYSTEM" charge="0" initialAmount="10.0" boundaryCondition="true" name="4;9-dimethyldodeca-2;4;6;8;10-pentaene-1;12-dial (Type:an )" />
<species id="BETA-D-GALACTOSYL-ETCETERA-GLUCOSAMINYL-" compartment="SYSTEM" charge="0" initialAmount="10.0" boundaryCondition="true" name="beta;-D-galactosyl-(1;4)-N-acetyl-D-glucosaminyl-R (Type:Unclassified-Compounds )" />
<species id="CPD-4604" compartment="SYSTEM" charge="0" initialAmount="10.0" boundaryCondition="true" name="benzyladenine (Type:Unclassified-Compounds )" />
<species id="CPD-7204" compartment="SYSTEM" charge="0" initialAmount="10.0" boundaryCondition="true" name="beta;-ionone (Type:Apocarotenoids )" />
<species id="CARBOXYMETHYL-HYDROXYPHENYLPROPCOA" compartment="SYSTEM" charge="0" initialAmount="10.0" boundaryCondition="true" name="2-carboxymethyl-3-hydroxyphenylpropionyl-CoA (Type:Unclassified-Compounds )" />
<species id="ALPHA-D-GALACTOSYL-ETCETERA-GLUCOSAMINYL" compartment="SYSTEM" charge="0" initialAmount="10.0" boundaryCondition="true" name="alpha;-D-galactosyl-(1;3)-beta;-D-galactosyl-(1;4)-N-acetyl-D-glucosaminyl-R (Type:Unclassified-Compounds )" />
<species id="CPD-7189" compartment="SYSTEM" charge="0" initialAmount="10.0" boundaryCondition="true" name="22alpha;-hydroxy-cholesterol (Type:Unclassified-Compounds )" />
<species id="CPD-7190" compartment="SYSTEM" charge="0" initialAmount="10.0" boundaryCondition="true" name="(22alpha;)-hydroxy-sitosterol (Type:Triterpenes )" />
<species id="CPD-8168" compartment="SYSTEM" charge="0" initialAmount="10.0" boundaryCondition="true" name="18:3-18:3-MGDG (Type:MONOGALACTOSYLDIACYLGLYCEROLS-36-6 )" />
<species id="CPD-7191" compartment="SYSTEM" charge="0" initialAmount="10.0" boundaryCondition="true" name="(22alpha;)-hydroxy-isofucosterol (Type:Triterpenes )" />
<species id="CPD-7193" compartment="SYSTEM" charge="0" initialAmount="10.0" boundaryCondition="true" name="cholestanol (Type:Triterpenes )" />
<species id="2-THIOURIDINE" compartment="SYSTEM" charge="0" initialAmount="10.0" boundaryCondition="true" name="2-thiouridine (Type:Base-Derivatives )" />
<species id="CPD-7192" compartment="SYSTEM" charge="0" initialAmount="10.0" boundaryCondition="true" name="(22alpha;)-hydroxy-cholestanol (Type:Triterpenes )" />
<species id="SUPER-OXIDE" compartment="SYSTEM" charge="0" initialAmount="10.0" boundaryCondition="true" name="O2- (Type:Anions )" />
<species id="CPD-7419" compartment="SYSTEM" charge="0" initialAmount="10.0" boundaryCondition="true" name="beta;-zeacarotene (Type:Carotenes )" />
<species id="CPD0-1063" compartment="SYSTEM" charge="0" initialAmount="10.0" boundaryCondition="true" name="2-O-(6-phospho-alpha;-mannosyl)-D-glycerate (Type:Unclassified-Compounds )" />
<species id="ALLO-THR" compartment="SYSTEM" charge="0" initialAmount="10.0" boundaryCondition="true" name="allothreonine (Type:Non-standard-amino-acids )" />
<species id="2-METHYL-3-PHYTYL-14-NAPHTHOQUINONE" compartment="SYSTEM" charge="0" initialAmount="10.0" boundaryCondition="true" name="phylloquinone (Type:a )" />
<species id="Nitriles" compartment="SYSTEM" charge="0" initialAmount="10.0" boundaryCondition="true" name="No_Name (No_Type )" />
<species id="CPD-1825" compartment="SYSTEM" charge="0" initialAmount="10.0" boundaryCondition="true" name="beta;-L-arabinose 1-phosphate (Type:Unclassified-Compounds )" />
<species id="Cyclic-2-3-Ribonucleoside-Monophosphates" compartment="SYSTEM" charge="0" initialAmount="10.0" boundaryCondition="true" name="No_Name (No_Type )" />
<species id="2-Prime-Ribonucleoside-Monophosphates" compartment="SYSTEM" charge="0" initialAmount="10.0" boundaryCondition="true" name="No_Name (No_Type )" />
<species id="ACRYLONITRILE" compartment="SYSTEM" charge="0" initialAmount="10.0" boundaryCondition="true" name="acrylonitrile (Type:Unclassified-Compounds )" />
<species id="AN-ALPHA-L-FUCOSIDE" compartment="SYSTEM" charge="0" initialAmount="10.0" boundaryCondition="true" name="alpha;-L-fucoside (Type:Unclassified-Compounds )" />
<species id="Alcohols" compartment="SYSTEM" charge="0" initialAmount="10.0" boundaryCondition="true" name="No_Name (No_Type )" />
<species id="CPD-609" compartment="SYSTEM" charge="0" initialAmount="10.0" boundaryCondition="true" name="P1;P4-bis(5'-guanosyl) tetraphosphate (Type:Unclassified-Compounds )" />
<species id="Acyl-Phosphates" compartment="SYSTEM" charge="0" initialAmount="10.0" boundaryCondition="true" name="No_Name (No_Type )" />
<species id="MELIBIOSE" compartment="SYSTEM" charge="0" initialAmount="10.0" boundaryCondition="true" name="melibiose (Type:Disaccharides )" />
<species id="CARDIOLIPIN" compartment="SYSTEM" charge="0" initialAmount="10.0" boundaryCondition="true" name="cardiolipin (Type:Unclassified-Compounds )" />
<species id="ADENOSINE5TRIPHOSPHO5ADENOSINE" compartment="SYSTEM" charge="0" initialAmount="10.0" boundaryCondition="true" name="adenosine(5')triphospho(5')adenosine (Type:Unclassified-Compounds )" />
<species id="Beta-D-Glucuronides" compartment="SYSTEM" charge="0" initialAmount="10.0" boundaryCondition="true" name="No_Name (No_Type )" />
<species id="LACTOSE" compartment="SYSTEM" charge="0" initialAmount="10.0" boundaryCondition="true" name="lactose (Type:Disaccharides )" />
<species id="3-KETOLACTOSE" compartment="SYSTEM" charge="0" initialAmount="10.0" boundaryCondition="true" name="3'-ketolactose (Type:Carbohydrate-Derivatives )" />
<species id="3-MERCAPTO-PYRUVATE" compartment="SYSTEM" charge="0" initialAmount="10.0" boundaryCondition="true" name="3-mercaptopyruvate (Type:Unclassified-Compounds )" />
<species id="PHENYL-PYRUVATE" compartment="SYSTEM" charge="0" initialAmount="10.0" boundaryCondition="true" name="phenylpyruvate (Type:Unclassified-Compounds )" />
<species id="PYRIDOXINE" compartment="SYSTEM" charge="0" initialAmount="10.0" boundaryCondition="true" name="pyridoxine (Type:Vitamins-B6 )" />
<species id="PYRIDOXAMINE" compartment="SYSTEM" charge="0" initialAmount="10.0" boundaryCondition="true" name="pyridoxamine (Type:Vitamins-B6 )" />
<species id="PYRIDOXAL" compartment="SYSTEM" charge="0" initialAmount="10.0" boundaryCondition="true" name="pyridoxal (Type:Vitamins-B6 )" />
<species id="INOSITOL-1-3-4-TRIPHOSPHATE" compartment="SYSTEM" charge="0" initialAmount="10.0" boundaryCondition="true" name="D-myo-inositol (1;3;4)-trisphosphate (Type:Myo-inositol-trisphosphates )" />
<species id="CPD-8066" compartment="SYSTEM" charge="0" initialAmount="10.0" boundaryCondition="true" name="ajugose (Type:Hexasaccharides )" />
<species id="4-hydroxybenzoate" compartment="SYSTEM" charge="0" initialAmount="10.0" boundaryCondition="true" name="p-hydroxybenzoate (Type:Aromatics )" />
<species id="NONAPRENYL-4-HYDROXYBENZOATE" compartment="SYSTEM" charge="0" initialAmount="10.0" boundaryCondition="true" name="nonaprenyl-4-hydroxybenzoate (Type:Unclassified-Compounds )" />
<species id="5-O-METHYL-MYO-INOSITOL" compartment="SYSTEM" charge="0" initialAmount="10.0" boundaryCondition="true" name="sequoyitol (Type:Methyl-Inositols )" />
<species id="CPD-8071" compartment="SYSTEM" charge="0" initialAmount="10.0" boundaryCondition="true" name="galactosyl sequoyitol (Type:Methyl-Inositols )" />
<species id="CPD-463" compartment="SYSTEM" charge="0" initialAmount="10.0" boundaryCondition="true" name="nicotianamine (Type:Unclassified-Compounds )" />
<species id="CPD-63" compartment="SYSTEM" charge="0" initialAmount="10.0" boundaryCondition="true" name="syringin (Type:Unclassified-Compounds )" />
<species id="CPD-81" compartment="SYSTEM" charge="0" initialAmount="10.0" boundaryCondition="true" name="coniferaldehyde glucoside (Type:Unclassified-Compounds )" />
<species id="PROT-CYS" compartment="SYSTEM" charge="0" initialAmount="10.0" boundaryCondition="true" name="No_Name (No_Type )" />
<species id="S-FARNESYL-PROTEIN" compartment="SYSTEM" charge="0" initialAmount="10.0" boundaryCondition="true" name="S-farnesyl protein (Type:Unclassified-Compounds )" />
<species id="CPD-79" compartment="SYSTEM" charge="0" initialAmount="10.0" boundaryCondition="true" name="sinapaldehyde glucoside (Type:Unclassified-Compounds )" />
<species id="CPD-371" compartment="SYSTEM" charge="0" initialAmount="10.0" boundaryCondition="true" name="1-octanal (Type:Unclassified-Compounds )" />
<species id="CPD-94" compartment="SYSTEM" charge="0" initialAmount="10.0" boundaryCondition="true" name="dihydroconiferyl alcohol (Type:Unclassified-Compounds )" />
<species id="CPD-82" compartment="SYSTEM" charge="0" initialAmount="10.0" boundaryCondition="true" name="dihydroconiferyl alcohol glucoside (Type:Unclassified-Compounds )" />
<species id="CPD1F-766" compartment="SYSTEM" charge="0" initialAmount="10.0" boundaryCondition="true" name="cyanidin-3-O-beta;-D-glucoside (Type:Anthocyanin-3-O-beta-D-glucosides )" />
<species id="T-POLY-C-DECAPRENYL-DIPHOSPHATE" compartment="SYSTEM" charge="0" initialAmount="10.0" boundaryCondition="true" name="di-trans;poly-cis-decaprenyl diphosphate (Type:Unclassified-Compounds )" />
<species id="a_fatty_aldehyde" compartment="SYSTEM" charge="0" initialAmount="10.0" boundaryCondition="true" name="No_Name (No_Type )" />
<species id="CPD-1002" compartment="SYSTEM" charge="0" initialAmount="10.0" boundaryCondition="true" name="p-cumic alcohol (Type:Unclassified-Compounds )" />
<species id="CINNAMYL-ALC" compartment="SYSTEM" charge="0" initialAmount="10.0" boundaryCondition="true" name="cinnamyl alcohol (Type:Unclassified-Compounds )" />
<species id="CPD-1003" compartment="SYSTEM" charge="0" initialAmount="10.0" boundaryCondition="true" name="p-cumic aldehyde (Type:Unclassified-Compounds )" />
<species id="CPD-4161" compartment="SYSTEM" charge="0" initialAmount="10.0" boundaryCondition="true" name="brassicasterol (Type:Triterpenes )" />
<species id="Ubiquinols" compartment="SYSTEM" charge="0" initialAmount="10.0" boundaryCondition="true" name="No_Name (No_Type )" />
<species id="4-HYDROXY-BUTYRATE" compartment="SYSTEM" charge="0" initialAmount="10.0" boundaryCondition="true" name="4-hydroxybutyrate (Type:Unclassified-Compounds )" />
<species id="CPD1A0-6100" compartment="SYSTEM" charge="0" initialAmount="10.0" boundaryCondition="true" name="S-ACP 6-(1'-hydroxy-3';5'-dioxo-2'-(3''-oxobutanoyl)cyclohexyl)-3;5-dioxohexanethioate (Type:Secondary-Metabolites )" />
<species id="CPD1A0-6102" compartment="SYSTEM" charge="0" initialAmount="10.0" boundaryCondition="true" name="S-ACP 6-(1';5'-dihydroxy-3'-oxo-2'-(3''-oxobutanoyl)cyclohexyl)-3;5-dioxohexanethioate (Type:Secondary-Metabolites )" />
<species id="CPD-8609" compartment="SYSTEM" charge="0" initialAmount="10.0" boundaryCondition="true" name="4;4-dimethyl-5-alpha;-cholesta-8;14-dien-3-beta;-ol (Type:3-Beta-Hydroxysterols )" />
<species id="CPD-822" compartment="SYSTEM" charge="0" initialAmount="10.0" boundaryCondition="true" name="N2-succinyl-L-glutamate 5-semialdehyde (Type:Unclassified-Compounds )" />
<species id="N2-SUCCINYLGLUTAMATE" compartment="SYSTEM" charge="0" initialAmount="10.0" boundaryCondition="true" name="N2-succinylglutamate (Type:Unclassified-Compounds )" />
<species id="DTDP-DEOH-DEOXY-MANNOSE" compartment="SYSTEM" charge="0" initialAmount="10.0" boundaryCondition="true" name="dTDP-4-dehydro-6-deoxy-L-mannose (Type:DTDP-SUGARS )" />
<species id="MANNITOL" compartment="SYSTEM" charge="0" initialAmount="10.0" boundaryCondition="true" name="mannitol (Type:Sugar-alcohols )" />
<species id="CPD-8245" compartment="SYSTEM" charge="0" initialAmount="10.0" boundaryCondition="true" name="alpha;-chamigrene (Type:Sesquiterpenes )" />
<species id="CPD-8246" compartment="SYSTEM" charge="0" initialAmount="10.0" boundaryCondition="true" name="(-)-beta;-bisabolene (Type:Sesquiterpenes )" />
<species id="CPD-8247" compartment="SYSTEM" charge="0" initialAmount="10.0" boundaryCondition="true" name="beta;-sesquiphellandrene (Type:Sesquiterpenes )" />
<species id="CPD-8248" compartment="SYSTEM" charge="0" initialAmount="10.0" boundaryCondition="true" name="delta;-cuprenene (Type:Tetraterpenes )" />
<species id="CPD-8232" compartment="SYSTEM" charge="0" initialAmount="10.0" boundaryCondition="true" name="beta;-elemene (Type:Sesquiterpenes )" />
<species id="H2CO3" compartment="SYSTEM" charge="0" initialAmount="10.0" boundaryCondition="true" name="H2CO3 (Type:Unclassified-Compounds )" />
<species id="DTDP-D-GLUCOSE" compartment="SYSTEM" charge="0" initialAmount="10.0" boundaryCondition="true" name="dTDP-D-glucose (Type:DTDP-SUGARS )" />
<species id="SECOLOGANIN-CPD" compartment="SYSTEM" charge="0" initialAmount="10.0" boundaryCondition="true" name="secologanin (Type:Unclassified-Compounds )" />
<species id="CPD-59" compartment="SYSTEM" charge="0" initialAmount="10.0" boundaryCondition="true" name="(9Z;11E;14Z)-(13S)-hydroperoxyoctadeca-(9;11;14)-trienoate (Type:Unclassified-Compounds )" />
<species id="STRICTOSIDINE" compartment="SYSTEM" charge="0" initialAmount="10.0" boundaryCondition="true" name="strictosidine (Type:Unclassified-Compounds )" />
<species id="EPOXYOCTA-CPD" compartment="SYSTEM" charge="0" initialAmount="10.0" boundaryCondition="true" name="(9Z)-(13S)-12;13-epoxyoctadeca-9;11-dienoate (Type:Unclassified-Compounds )" />
</listOfSpecies>
<listOfReactions>
<reaction id="R1_L-GLYCOL-DEHYDROGENASE-RXN" reversible="false"  name="R1_L-GLYCOL-DEHYDROGENASE-RXN" >
<listOfReactants>
<speciesReference species="NAD" stoichiometry="1." />
<speciesReference species="A-L-GLYCOL" stoichiometry="1." />
</listOfReactants>
<listOfProducts>
<speciesReference species="NADH" stoichiometry="1." />
<speciesReference species="PROTON" stoichiometry="1." />
<speciesReference species="A-2-HYDROXYCARBONYL-COMPOUND" stoichiometry="1." />
</listOfProducts>
</reaction>
<reaction id="R2_RXN-7673" reversible="false"  name="R2_RXN-7673" >
<listOfReactants>
<speciesReference species="CPD-7014" stoichiometry="1." />
<speciesReference species="GERANYLGERANYL-PP" stoichiometry="1." />
</listOfReactants>
<listOfProducts>
<speciesReference species="PPI" stoichiometry="1." />
<speciesReference species="CPD-7013" stoichiometry="1." />
</listOfProducts>
</reaction>
<reaction id="R3_RXN-4224" reversible="false"  name="R3_RXN-4224" >
<listOfReactants>
<speciesReference species="CPD-4142" stoichiometry="1." />
</listOfReactants>
<listOfProducts>
<speciesReference species="CPD-4143" stoichiometry="1." />
</listOfProducts>
</reaction>
<reaction id="R4_DIPHOSPHOMEVALONTE-DECARBOXYLASE-RXN" reversible="false"  name="R4_DIPHOSPHOMEVALONTE-DECARBOXYLASE-RXN" >
<listOfReactants>
<speciesReference species="ATP" stoichiometry="1." />
<speciesReference species="CPD-641" stoichiometry="1." />
</listOfReactants>
<listOfProducts>
<speciesReference species="ADP" stoichiometry="1." />
<speciesReference species="CARBON-DIOXIDE" stoichiometry="1." />
<speciesReference species="delta(3)-isopentenyl-pp" stoichiometry="1." />
<speciesReference species="Pi" stoichiometry="1." />
</listOfProducts>
</reaction>
<reaction id="R5_O-SUCCINYLBENZOATE-COA-SYN-RXN" reversible="false"  name="R5_O-SUCCINYLBENZOATE-COA-SYN-RXN" >
<listOfReactants>
<speciesReference species="SUCCINYL-OH-CYCLOHEXADIENE-COOH" stoichiometry="1." />
</listOfReactants>
<listOfProducts>
<speciesReference species="O-SUCCINYLBENZOATE" stoichiometry="1." />
<speciesReference species="WATER" stoichiometry="1." />
</listOfProducts>
</reaction>
<reaction id="R6_RXN-1407" reversible="false"  name="R6_RXN-1407" >
<listOfReactants>
<speciesReference species="INDOLE-3-GLYCEROL-P" stoichiometry="1." />
</listOfReactants>
<listOfProducts>
<speciesReference species="GLYCEROL-3P" stoichiometry="1." />
<speciesReference species="INDOLE" stoichiometry="1." />
</listOfProducts>
</reaction>
<reaction id="R7_RXN-8714" reversible="false"  name="R7_RXN-8714" >
<listOfReactants>
<speciesReference species="TYRAMINE" stoichiometry="1." />
<speciesReference species="SINAPOYL-COA" stoichiometry="1." />
</listOfReactants>
<listOfProducts>
<speciesReference species="CO-A" stoichiometry="1." />
<speciesReference species="CPD-8942" stoichiometry="1." />
</listOfProducts>
</reaction>
<reaction id="R8_ALANINE-AMINOTRANSFERASE-RXN" name="R8_ALANINE-AMINOTRANSFERASE-RXN" >
<listOfReactants>
<speciesReference species="2-KETOGLUTARATE" stoichiometry="1." />
<speciesReference species="L-ALPHA-ALANINE" stoichiometry="1." />
</listOfReactants>
<listOfProducts>
<speciesReference species="GLT" stoichiometry="1." />
<speciesReference species="PYRUVATE" stoichiometry="1." />
</listOfProducts>
</reaction>
<reaction id="R9_1.2.1.13-RXN" reversible="false"  name="R9_1.2.1.13-RXN" >
<listOfReactants>
<speciesReference species="DPG" stoichiometry="1." />
<speciesReference species="NADPH" stoichiometry="1." />
</listOfReactants>
<listOfProducts>
<speciesReference species="GAP" stoichiometry="1." />
<speciesReference species="NADP" stoichiometry="1." />
<speciesReference species="Pi" stoichiometry="1." />
</listOfProducts>
</reaction>
<reaction id="R10_3-HYDROXYISOBUTYRATE-DEHYDROGENASE-RXN" reversible="false"  name="R10_3-HYDROXYISOBUTYRATE-DEHYDROGENASE-RXN" >
<listOfReactants>
<speciesReference species="3-HYDROXY-ISOBUTYRATE" stoichiometry="1." />
<speciesReference species="NAD" stoichiometry="1." />
</listOfReactants>
<listOfProducts>
<speciesReference species="CH3-MALONATE-S-ALD" stoichiometry="1." />
<speciesReference species="NADH" stoichiometry="1." />
</listOfProducts>
</reaction>
<reaction id="R11_RXN-7253" reversible="false"  name="R11_RXN-7253" >
<listOfReactants>
<speciesReference species="CPD-6746" stoichiometry="1." />
<speciesReference species="WATER" stoichiometry="1." />
</listOfReactants>
<listOfProducts>
<speciesReference species="MYO-INOSITOL" stoichiometry="1." />
<speciesReference species="Pi" stoichiometry="1." />
</listOfProducts>
</reaction>
<reaction id="R12_RXN-6381" reversible="false"  name="R12_RXN-6381" >
<listOfReactants>
<speciesReference species="CPD-313" stoichiometry="1." />
<speciesReference species="OXYGEN-MOLECULE" stoichiometry="1." />
<speciesReference species="WATER" stoichiometry="1." />
</listOfReactants>
<listOfProducts>
<speciesReference species="AMMONIA" stoichiometry="1." />
<speciesReference species="CPD-6082" stoichiometry="1." />
<speciesReference species="HYDROGEN-PEROXIDE" stoichiometry="1." />
</listOfProducts>
</reaction>
<reaction id="R13_RXN-7184" reversible="false"  name="R13_RXN-7184" >
<listOfReactants>
<speciesReference species="ATP" stoichiometry="1." />
<speciesReference species="CPD-506" stoichiometry="1." />
</listOfReactants>
<listOfProducts>
<speciesReference species="ADP" stoichiometry="1." />
<speciesReference species="CPD-1107" stoichiometry="1." />
</listOfProducts>
</reaction>
<reaction id="R14_RXNQT-4174" reversible="false"  name="R14_RXNQT-4174" >
<listOfReactants>
<speciesReference species="CPDQT-39" stoichiometry="1." />
</listOfReactants>
<listOfProducts>
<speciesReference species="CARBON-DIOXIDE" stoichiometry="1." />
<speciesReference species="CPDQT-30" stoichiometry="1." />
</listOfProducts>
</reaction>
<reaction id="R15_5.4.2.10-RXN" reversible="false"  name="R15_5.4.2.10-RXN" >
<listOfReactants>
<speciesReference species="GLUCOSAMINE-1P" stoichiometry="1." />
</listOfReactants>
<listOfProducts>
<speciesReference species="D-GLUCOSAMINE-6-P" stoichiometry="1." />
</listOfProducts>
</reaction>
<reaction id="R16_KDOTRANS2-RXN" reversible="false"  name="R16_KDOTRANS2-RXN" >
<listOfReactants>
<speciesReference species="CMP-KDO" stoichiometry="1." />
<speciesReference species="KDO-LIPID-IVA" stoichiometry="1." />
</listOfReactants>
<listOfProducts>
<speciesReference species="CMP" stoichiometry="1." />
<speciesReference species="KDO2-LIPID-IVA" stoichiometry="1." />
</listOfProducts>
</reaction>
<reaction id="R17_RXN-MG-PROTOPORPHYRIN-METHYLESTER-SYN" reversible="false"  name="R17_RXN-MG-PROTOPORPHYRIN-METHYLESTER-SYN" >
<listOfReactants>
<speciesReference species="MG-PROTOPORPHYRIN" stoichiometry="1." />
<speciesReference species="S-ADENOSYLMETHIONINE" stoichiometry="1." />
</listOfReactants>
<listOfProducts>
<speciesReference species="ADENOSYL-HOMO-CYS" stoichiometry="1." />
<speciesReference species="MG-PROTOPORPHYRIN-MONOMETHYL-ESTER" stoichiometry="1." />
</listOfProducts>
</reaction>
<reaction id="R18_1.1.1.170-RXN" reversible="false"  name="R18_1.1.1.170-RXN" >
<listOfReactants>
<speciesReference species="NAD" stoichiometry="1." />
<speciesReference species="BETA-HYDROXY-4BETA-METHYL-5ALPHA-CHOLEST" stoichiometry="1." />
</listOfReactants>
<listOfProducts>
<speciesReference species="CARBON-DIOXIDE" stoichiometry="1." />
<speciesReference species="NADH" stoichiometry="1." />
<speciesReference species="4-ALPHA-METHYL-5-ALPHA-CHOLEST-7-EN-3-ON" stoichiometry="1." />
</listOfProducts>
</reaction>
<reaction id="R19_RXN66-323" reversible="false"  name="R19_RXN66-323" >
<listOfReactants>
<speciesReference species="NADPH" stoichiometry="1." />
<speciesReference species="CPD-4187" stoichiometry="1." />
</listOfReactants>
<listOfProducts>
<speciesReference species="CHOLESTEROL" stoichiometry="1." />
<speciesReference species="NADP" stoichiometry="1." />
</listOfProducts>
</reaction>
<reaction id="R20_R314-RXN" reversible="false"  name="R20_R314-RXN" >
<listOfReactants>
<speciesReference species="NIACINAMIDE" stoichiometry="1." />
<speciesReference species="WATER" stoichiometry="1." />
</listOfReactants>
<listOfProducts>
<speciesReference species="AMMONIA" stoichiometry="1." />
<speciesReference species="NIACINE" stoichiometry="1." />
</listOfProducts>
</reaction>
<reaction id="R21_3-ISOPROPYLMALISOM-RXN" reversible="false"  name="R21_3-ISOPROPYLMALISOM-RXN" >
<listOfReactants>
<speciesReference species="3-CARBOXY-3-HYDROXY-ISOCAPROATE" stoichiometry="1." />
</listOfReactants>
<listOfProducts>
<speciesReference species="2-D-THREO-HYDROXY-3-CARBOXY-ISOCAPROATE" stoichiometry="1." />
</listOfProducts>
</reaction>
<reaction id="R22_1.1.1.178-RXN" reversible="false"  name="R22_1.1.1.178-RXN" >
<listOfReactants>
<speciesReference species="2-METHYL-3-HYDROXY-BUTYRYL-COA" stoichiometry="1." />
<speciesReference species="NAD" stoichiometry="1." />
</listOfReactants>
<listOfProducts>
<speciesReference species="2-METHYL-ACETO-ACETYL-COA" stoichiometry="1." />
<speciesReference species="NADH" stoichiometry="1." />
</listOfProducts>
</reaction>
<reaction id="R23_RXN-7305" reversible="false"  name="R23_RXN-7305" >
<listOfReactants>
<speciesReference species="CPD-6783" stoichiometry="1." />
<speciesReference species="WATER" stoichiometry="1." />
</listOfReactants>
<listOfProducts>
<speciesReference species="CPD-6746" stoichiometry="1." />
<speciesReference species="Pi" stoichiometry="1." />
</listOfProducts>
</reaction>
<reaction id="R24_2.4.1.198-RXN" reversible="false"  name="R24_2.4.1.198-RXN" >
<listOfReactants>
<speciesReference species="L-1-phosphatidyl-inositols" stoichiometry="1." />
<speciesReference species="UDP-N-ACETYL-D-GLUCOSAMINE" stoichiometry="1." />
</listOfReactants>
<listOfProducts>
<speciesReference species="UDP" stoichiometry="1." />
<speciesReference species="CPD-452" stoichiometry="1." />
</listOfProducts>
</reaction>
<reaction id="R25_RXN-114" reversible="false"  name="R25_RXN-114" >
<listOfReactants>
<speciesReference species="2-KETOGLUTARATE" stoichiometry="1." />
<speciesReference species="CPD-236" stoichiometry="1." />
<speciesReference species="OXYGEN-MOLECULE" stoichiometry="1." />
</listOfReactants>
<listOfProducts>
<speciesReference species="CARBON-DIOXIDE" stoichiometry="1." />
<speciesReference species="SUC" stoichiometry="1." />
<speciesReference species="WATER" stoichiometry="1." />
<speciesReference species="CPD-251" stoichiometry="1." />
</listOfProducts>
</reaction>
<reaction id="R26_RXN-8431" reversible="false"  name="R26_RXN-8431" >
<listOfReactants>
<speciesReference species="FARNESYL-PP" stoichiometry="1." />
</listOfReactants>
<listOfProducts>
<speciesReference species="PPI" stoichiometry="1." />
<speciesReference species="PROTON" stoichiometry="1." />
<speciesReference species="CPD-8248" stoichiometry="1." />
</listOfProducts>
</reaction>
<reaction id="R27_RXN-3142" reversible="false"  name="R27_RXN-3142" >
<listOfReactants>
<speciesReference species="COUMARYL-COA" stoichiometry="1." />
<speciesReference species="MALONYL-COA" stoichiometry="3." />
<speciesReference species="NADPH" stoichiometry="1." />
</listOfReactants>
<listOfProducts>
<speciesReference species="CARBON-DIOXIDE" stoichiometry="3." />
<speciesReference species="CO-A" stoichiometry="4." />
<speciesReference species="CPD-3041" stoichiometry="1." />
<speciesReference species="NADP" stoichiometry="1." />
<speciesReference species="WATER" stoichiometry="1." />
</listOfProducts>
</reaction>
<reaction id="R28_INDOLE-3-ACETALDEHYDE-OXIDASE-RXN" reversible="false"  name="R28_INDOLE-3-ACETALDEHYDE-OXIDASE-RXN" >
<listOfReactants>
<speciesReference species="INDOLE_ACETALDEHYDE" stoichiometry="2." />
<speciesReference species="OXYGEN-MOLECULE" stoichiometry="1." />
<speciesReference species="WATER" stoichiometry="2." />
</listOfReactants>
<listOfProducts>
<speciesReference species="HYDROGEN-PEROXIDE" stoichiometry="1." />
<speciesReference species="INDOLE_ACETATE_AUXIN" stoichiometry="2." />
</listOfProducts>
</reaction>
<reaction id="R29_OHMETHYLBILANESYN-RXN" reversible="false"  name="R29_OHMETHYLBILANESYN-RXN" >
<listOfReactants>
<speciesReference species="PORPHOBILINOGEN" stoichiometry="4." />
<speciesReference species="WATER" stoichiometry="1." />
</listOfReactants>
<listOfProducts>
<speciesReference species="AMMONIA" stoichiometry="4." />
<speciesReference species="HYDROXYMETHYLBILANE" stoichiometry="1." />
</listOfProducts>
</reaction>
<reaction id="R30_RIBULOSE-BISPHOSPHATE-CARBOXYLASE-RXN" reversible="false"  name="R30_RIBULOSE-BISPHOSPHATE-CARBOXYLASE-RXN" >
<listOfReactants>
<speciesReference species="CARBON-DIOXIDE" stoichiometry="1." />
<speciesReference species="d-ribulose-1,5-p_{2}" stoichiometry="1." />
<speciesReference species="WATER" stoichiometry="1." />
</listOfReactants>
<listOfProducts>
<speciesReference species="G3P" stoichiometry="2." />
<speciesReference species="PROTON" stoichiometry="2." />
</listOfProducts>
</reaction>
<reaction id="R31_ISOVALERYL-COA-FAD-RXN" reversible="false"  name="R31_ISOVALERYL-COA-FAD-RXN" >
<listOfReactants>
<speciesReference species="FAD" stoichiometry="1." />
<speciesReference species="ISOVALERYL-COA" stoichiometry="1." />
</listOfReactants>
<listOfProducts>
<speciesReference species="3-METHYL-CROTONYL-COA" stoichiometry="1." />
<speciesReference species="FADH2" stoichiometry="1." />
</listOfProducts>
</reaction>
<reaction id="R32_2.4.99.10-RXN" reversible="false"  name="R32_2.4.99.10-RXN" >
<listOfReactants>
<speciesReference species="CMP-N-ACETYL-NEURAMINATE" stoichiometry="1." />
<speciesReference species="D-GALACTOSYL-ETCETERA-GLUCOSYLCERAMIDE" stoichiometry="1." />
</listOfReactants>
<listOfProducts>
<speciesReference species="CMP" stoichiometry="1." />
<speciesReference species="ACETYLNEURAMINYL-23-BETA-D-GALACTOSYL-ET" stoichiometry="1." />
</listOfProducts>
</reaction>
<reaction id="R33_RXN-6421" reversible="false"  name="R33_RXN-6421" >
<listOfReactants>
<speciesReference species="OXYGEN-MOLECULE" stoichiometry="1." />
<speciesReference species="SPERMINE" stoichiometry="1." />
<speciesReference species="WATER" stoichiometry="1." />
</listOfReactants>
<listOfProducts>
<speciesReference species="CPD-313" stoichiometry="1." />
<speciesReference species="CPD-6121" stoichiometry="1." />
<speciesReference species="HYDROGEN-PEROXIDE" stoichiometry="1." />
</listOfProducts>
</reaction>
<reaction id="R34_FORMYLTHFDEFORMYL-RXN" reversible="false"  name="R34_FORMYLTHFDEFORMYL-RXN" >
<listOfReactants>
<speciesReference species="10-FORMYL-THF" stoichiometry="1." />
<speciesReference species="WATER" stoichiometry="1." />
</listOfReactants>
<listOfProducts>
<speciesReference species="FORMATE" stoichiometry="1." />
<speciesReference species="THF" stoichiometry="1." />
</listOfProducts>
</reaction>
<reaction id="R35_R312-RXN" reversible="false"  name="R35_R312-RXN" >
<listOfReactants>
<speciesReference species="EPYRIDALDOX" stoichiometry="1." />
</listOfReactants>
<listOfProducts>
<speciesReference species="3-CYANOPYRIDINE" stoichiometry="1." />
<speciesReference species="WATER" stoichiometry="1." />
</listOfProducts>
</reaction>
<reaction id="R36_1.3.1.2-RXN" reversible="false"  name="R36_1.3.1.2-RXN" >
<listOfReactants>
<speciesReference species="NADPH" stoichiometry="1." />
<speciesReference species="URACIL" stoichiometry="1." />
</listOfReactants>
<listOfProducts>
<speciesReference species="DI-H-URACIL" stoichiometry="1." />
<speciesReference species="NADP" stoichiometry="1." />
</listOfProducts>
</reaction>
<reaction id="R37_RXN-8432" reversible="false"  name="R37_RXN-8432" >
<listOfReactants>
<speciesReference species="FARNESYL-PP" stoichiometry="1." />
</listOfReactants>
<listOfProducts>
<speciesReference species="PPI" stoichiometry="1." />
<speciesReference species="PROTON" stoichiometry="1." />
<speciesReference species="CPD-8232" stoichiometry="1." />
</listOfProducts>
</reaction>
<reaction id="R38_RXN-7763" reversible="false"  name="R38_RXN-7763" >
<listOfReactants>
<speciesReference species="CPD-7025" stoichiometry="1." />
<speciesReference species="Nucleoside-Triphosphates" stoichiometry="1." />
</listOfReactants>
<listOfProducts>
<speciesReference species="PHYTYL-PYROPHOSPHATE" stoichiometry="1." />
<speciesReference species="Nucleoside-Diphosphates" stoichiometry="1." />
</listOfProducts>
</reaction>
<reaction id="R39_PHOSPHORIBULOKINASE-RXN" reversible="false"  name="R39_PHOSPHORIBULOKINASE-RXN" >
<listOfReactants>
<speciesReference species="ATP" stoichiometry="1." />
<speciesReference species="RIBULOSE-5P" stoichiometry="1." />
</listOfReactants>
<listOfProducts>
<speciesReference species="ADP" stoichiometry="1." />
<speciesReference species="d-ribulose-1,5-p_{2}" stoichiometry="1." />
</listOfProducts>
</reaction>
<reaction id="R40_RXN0-366" reversible="false"  name="R40_RXN0-366" >
<listOfReactants>
<speciesReference species="GUANOSINE" stoichiometry="1." />
<speciesReference species="WATER" stoichiometry="1." />
</listOfReactants>
<listOfProducts>
<speciesReference species="GUANINE" stoichiometry="1." />
<speciesReference species="RIBOSE" stoichiometry="1." />
</listOfProducts>
</reaction>
<reaction id="R41_GLUC1PADENYLTRANS-RXN" reversible="false"  name="R41_GLUC1PADENYLTRANS-RXN" >
<listOfReactants>
<speciesReference species="ATP" stoichiometry="1." />
<speciesReference species="GLC-1-P" stoichiometry="1." />
</listOfReactants>
<listOfProducts>
<speciesReference species="PPI" stoichiometry="1." />
<speciesReference species="ADP-D-GLUCOSE" stoichiometry="1." />
</listOfProducts>
</reaction>
<reaction id="R42_3.5.5.4-RXN" reversible="false"  name="R42_3.5.5.4-RXN" >
<listOfReactants>
<speciesReference species="CPD-603" stoichiometry="1." />
<speciesReference species="WATER" stoichiometry="2." />
</listOfReactants>
<listOfProducts>
<speciesReference species="AMMONIA" stoichiometry="1." />
<speciesReference species="L-ASPARTATE" stoichiometry="1." />
</listOfProducts>
</reaction>
<reaction id="R43_RXN-92" reversible="false"  name="R43_RXN-92" >
<listOfReactants>
<speciesReference species="SINAPALDEHYDE" stoichiometry="1." />
<speciesReference species="UDP-GLUCOSE" stoichiometry="1." />
</listOfReactants>
<listOfProducts>
<speciesReference species="UDP" stoichiometry="1." />
<speciesReference species="CPD-79" stoichiometry="1." />
</listOfProducts>
</reaction>
<reaction id="R44_RXN0-1133" reversible="false"  name="R44_RXN0-1133" >
<listOfReactants>
<speciesReference species="CO-A" stoichiometry="1." />
<speciesReference species="Pyruvate-dehydrogenase-acetylDHlipoyl" stoichiometry="1." />
</listOfReactants>
<listOfProducts>
<speciesReference species="ACETYL-COA" stoichiometry="1." />
<speciesReference species="Pyruvate-dehydrogenase-dihydrolipoate" stoichiometry="1." />
</listOfProducts>
</reaction>
<reaction id="R45_RXN-744" reversible="false"  name="R45_RXN-744" >
<listOfReactants>
<speciesReference species="CPD-730" stoichiometry="1." />
<speciesReference species="OXYGEN-MOLECULE" stoichiometry="3." />
</listOfReactants>
<listOfProducts>
<speciesReference species="ACET" stoichiometry="3." />
<speciesReference species="CPD-731" stoichiometry="1." />
</listOfProducts>
</reaction>
<reaction id="R46_R147-RXN" reversible="false"  name="R46_R147-RXN" >
<listOfReactants>
<speciesReference species="CPD-85" stoichiometry="1." />
<speciesReference species="OXYGEN-MOLECULE" stoichiometry="1." />
</listOfReactants>
<listOfProducts>
<speciesReference species="CPD-479" stoichiometry="1." />
<speciesReference species="FORMATE" stoichiometry="1." />
</listOfProducts>
</reaction>
<reaction id="R47_DOLICHOL-KINASE-RXN" reversible="false"  name="R47_DOLICHOL-KINASE-RXN" >
<listOfReactants>
<speciesReference species="CTP" stoichiometry="1." />
<speciesReference species="DOLICHOL" stoichiometry="1." />
</listOfReactants>
<listOfProducts>
<speciesReference species="CDP" stoichiometry="1." />
<speciesReference species="DOLICHOLP" stoichiometry="1." />
</listOfProducts>
</reaction>
<reaction id="R48_UDP-GLUCURONATE-DECARBOXYLASE-RXN" reversible="false"  name="R48_UDP-GLUCURONATE-DECARBOXYLASE-RXN" >
<listOfReactants>
<speciesReference species="UDP-GLUCURONATE" stoichiometry="1." />
</listOfReactants>
<listOfProducts>
<speciesReference species="CARBON-DIOXIDE" stoichiometry="1." />
<speciesReference species="UDP-D-XYLOSE" stoichiometry="1." />
</listOfProducts>
</reaction>
<reaction id="R49_PHOSPHOLIPASE-D-RXN" reversible="false"  name="R49_PHOSPHOLIPASE-D-RXN" >
<listOfReactants>
<speciesReference species="PHOSPHATIDYLCHOLINE" stoichiometry="1." />
<speciesReference species="WATER" stoichiometry="1." />
</listOfReactants>
<listOfProducts>
<speciesReference species="CHOLINE" stoichiometry="1." />
<speciesReference species="L-PHOSPHATIDATE" stoichiometry="1." />
</listOfProducts>
</reaction>
<reaction id="R50_ARGSUCCINSYN-RXN" reversible="false"  name="R50_ARGSUCCINSYN-RXN" >
<listOfReactants>
<speciesReference species="ATP" stoichiometry="1." />
<speciesReference species="L-ASPARTATE" stoichiometry="1." />
<speciesReference species="L-CITRULLINE" stoichiometry="1." />
</listOfReactants>
<listOfProducts>
<speciesReference species="AMP" stoichiometry="1." />
<speciesReference species="L-ARGININO-SUCCINATE" stoichiometry="1." />
<speciesReference species="PPI" stoichiometry="1." />
</listOfProducts>
</reaction>
<reaction id="R51_DIHYDROPICRED-RXN" reversible="false"  name="R51_DIHYDROPICRED-RXN" >
<listOfReactants>
<speciesReference species="2,3-dihydrodipicolinate" stoichiometry="1." />
<speciesReference species="NADH" stoichiometry="1." />
<speciesReference species="PROTON" stoichiometry="1." />
</listOfReactants>
<listOfProducts>
<speciesReference species="DELTA{1}-PIPERIDEINE-2-6-DICARBOXYLATE" stoichiometry="1." />
<speciesReference species="NAD" stoichiometry="1." />
</listOfProducts>
</reaction>
<reaction id="R52_XMPXAN-RXN" reversible="false"  name="R52_XMPXAN-RXN" >
<listOfReactants>
<speciesReference species="WATER" stoichiometry="1." />
<speciesReference species="XANTHOSINE-5-PHOSPHATE" stoichiometry="1." />
</listOfReactants>
<listOfProducts>
<speciesReference species="Pi" stoichiometry="1." />
<speciesReference species="XANTHOSINE" stoichiometry="1." />
</listOfProducts>
</reaction>
<reaction id="R53_2.1.1.64-RXN" reversible="false"  name="R53_2.1.1.64-RXN" >
<listOfReactants>
<speciesReference species="CPD-7158" stoichiometry="1." />
<speciesReference species="S-ADENOSYLMETHIONINE" stoichiometry="1." />
</listOfReactants>
<listOfProducts>
<speciesReference species="ADENOSYL-HOMO-CYS" stoichiometry="1." />
<speciesReference species="UBIQUINONE-9" stoichiometry="1." />
</listOfProducts>
</reaction>
<reaction id="R54_S-ADENMETSYN-RXN" reversible="false"  name="R54_S-ADENMETSYN-RXN" >
<listOfReactants>
<speciesReference species="ATP" stoichiometry="1." />
<speciesReference species="MET" stoichiometry="1." />
<speciesReference species="WATER" stoichiometry="1." />
</listOfReactants>
<listOfProducts>
<speciesReference species="Pi" stoichiometry="1." />
<speciesReference species="PPI" stoichiometry="1." />
<speciesReference species="S-ADENOSYLMETHIONINE" stoichiometry="1." />
</listOfProducts>
</reaction>
<reaction id="R55_2-ISOPROPYLMALATESYN-RXN" reversible="false"  name="R55_2-ISOPROPYLMALATESYN-RXN" >
<listOfReactants>
<speciesReference species="2-KETO-ISOVALERATE" stoichiometry="1." />
<speciesReference species="ACETYL-COA" stoichiometry="1." />
<speciesReference species="WATER" stoichiometry="1." />
</listOfReactants>
<listOfProducts>
<speciesReference species="3-CARBOXY-3-HYDROXY-ISOCAPROATE" stoichiometry="1." />
<speciesReference species="CO-A" stoichiometry="1." />
</listOfProducts>
</reaction>
<reaction id="R56_RXN-7659" reversible="false"  name="R56_RXN-7659" >
<listOfReactants>
<speciesReference species="CPD-7002" stoichiometry="1." />
<speciesReference species="NADPH" stoichiometry="1." />
</listOfReactants>
<listOfProducts>
<speciesReference species="CPD-7003" stoichiometry="1." />
<speciesReference species="NADP" stoichiometry="1." />
</listOfProducts>
</reaction>
<reaction id="R57_RXN-7876" reversible="false"  name="R57_RXN-7876" >
<listOfReactants>
<speciesReference species="CPD-4143" stoichiometry="1." />
<speciesReference species="NADPH" stoichiometry="1." />
<speciesReference species="OXYGEN-MOLECULE" stoichiometry="1." />
</listOfReactants>
<listOfProducts>
<speciesReference species="NADP" stoichiometry="1." />
<speciesReference species="WATER" stoichiometry="1." />
<speciesReference species="CPD-7190" stoichiometry="1." />
</listOfProducts>
</reaction>
<reaction id="R58_RXN-1224" reversible="false"  name="R58_RXN-1224" >
<listOfReactants>
<speciesReference species="DIACYLGLYCEROL" stoichiometry="1." />
<speciesReference species="UDP-SULFOQUINOVOSE" stoichiometry="1." />
</listOfReactants>
<listOfProducts>
<speciesReference species="UDP" stoichiometry="1." />
<speciesReference species="SULFOQUINOVOSYLDIACYLGLYCEROL" stoichiometry="1." />
</listOfProducts>
</reaction>
<reaction id="R59_PRTRANS-RXN" reversible="false"  name="R59_PRTRANS-RXN" >
<listOfReactants>
<speciesReference species="ANTHRANILATE" stoichiometry="1." />
<speciesReference species="PRPP" stoichiometry="1." />
</listOfReactants>
<listOfProducts>
<speciesReference species="N-(5-PHOSPHORIBOSYL)-ANTHRANILATE" stoichiometry="1." />
<speciesReference species="PPI" stoichiometry="1." />
</listOfProducts>
</reaction>
<reaction id="R60_R61-RXN" reversible="false"  name="R60_R61-RXN" >
<listOfReactants>
<speciesReference species="NAD" stoichiometry="1." />
<speciesReference species="HYDROGEN-MOLECULE" stoichiometry="1." />
</listOfReactants>
<listOfProducts>
<speciesReference species="NADH" stoichiometry="1." />
</listOfProducts>
</reaction>
<reaction id="R61_RXN-5109" reversible="false"  name="R61_RXN-5109" >
<listOfReactants>
<speciesReference species="GERANYL-PP" stoichiometry="1." />
</listOfReactants>
<listOfProducts>
<speciesReference species="PPI" stoichiometry="1." />
<speciesReference species="CPD-4889" stoichiometry="1." />
</listOfProducts>
</reaction>
<reaction id="R62_ACETYL-COA-ACETYLTRANSFER-RXN" name="R62_ACETYL-COA-ACETYLTRANSFER-RXN" >
<listOfReactants>
<speciesReference species="ACETYL-COA" stoichiometry="2." />
</listOfReactants>
<listOfProducts>
<speciesReference species="ACETOACETYL-COA" stoichiometry="1." />
<speciesReference species="CO-A" stoichiometry="1." />
</listOfProducts>
</reaction>
<reaction id="R63_RXN-7738" reversible="false"  name="R63_RXN-7738" >
<listOfReactants>
<speciesReference species="CHLOROPHYLL-A" stoichiometry="1." />
<speciesReference species="WATER" stoichiometry="1." />
</listOfReactants>
<listOfProducts>
<speciesReference species="CHLOROPHYLLIDE-A" stoichiometry="1." />
<speciesReference species="PHYTOL" stoichiometry="1." />
</listOfProducts>
</reaction>
<reaction id="R64_RXN-7241" reversible="false"  name="R64_RXN-7241" >
<listOfReactants>
<speciesReference species="MI-HEXAKISPHOSPHATE" stoichiometry="1." />
<speciesReference species="WATER" stoichiometry="1." />
</listOfReactants>
<listOfProducts>
<speciesReference species="CPD-6741" stoichiometry="1." />
<speciesReference species="Pi" stoichiometry="1." />
</listOfProducts>
</reaction>
<reaction id="R65_RXN-1126" reversible="false"  name="R65_RXN-1126" >
<listOfReactants>
<speciesReference species="ATP" stoichiometry="1." />
<speciesReference species="CAFFEATE" stoichiometry="1." />
<speciesReference species="CO-A" stoichiometry="1." />
</listOfReactants>
<listOfProducts>
<speciesReference species="AMP" stoichiometry="1." />
<speciesReference species="CAFFEOYL-COA" stoichiometry="1." />
<speciesReference species="PPI" stoichiometry="1." />
</listOfProducts>
</reaction>
<reaction id="R66_ACETATE--COA-LIGASE-RXN" reversible="false"  name="R66_ACETATE--COA-LIGASE-RXN" >
<listOfReactants>
<speciesReference species="ACET" stoichiometry="1." />
<speciesReference species="ATP" stoichiometry="1." />
<speciesReference species="CO-A" stoichiometry="1." />
</listOfReactants>
<listOfProducts>
<speciesReference species="ACETYL-COA" stoichiometry="1." />
<speciesReference species="AMP" stoichiometry="1." />
<speciesReference species="PPI" stoichiometry="1." />
</listOfProducts>
</reaction>
<reaction id="R67_RXN-5469" reversible="false"  name="R67_RXN-5469" >
<listOfReactants>
<speciesReference species="CPD-171" stoichiometry="1." />
<speciesReference species="CPD-5167" stoichiometry="1." />
</listOfReactants>
<listOfProducts>
<speciesReference species="CPD-5168" stoichiometry="1." />
<speciesReference species="DOLICHOLP" stoichiometry="1." />
</listOfProducts>
</reaction>
<reaction id="R68_SELENOCYSTEINE-LYASE-RXN" reversible="false"  name="R68_SELENOCYSTEINE-LYASE-RXN" >
<listOfReactants>
<speciesReference species="Donor-H2" stoichiometry="1." />
<speciesReference species="L-SELENOCYSTEINE" stoichiometry="1." />
</listOfReactants>
<listOfProducts>
<speciesReference species="Acceptor" stoichiometry="1." />
<speciesReference species="L-ALPHA-ALANINE" stoichiometry="1." />
<speciesReference species="CPD-678" stoichiometry="1." />
</listOfProducts>
</reaction>
<reaction id="R69_DIHYDROXYISOVALDEHYDRAT-RXN" reversible="false"  name="R69_DIHYDROXYISOVALDEHYDRAT-RXN" >
<listOfReactants>
<speciesReference species="DIOH-ISOVALERATE" stoichiometry="1." />
</listOfReactants>
<listOfProducts>
<speciesReference species="2-KETO-ISOVALERATE" stoichiometry="1." />
<speciesReference species="WATER" stoichiometry="1." />
</listOfProducts>
</reaction>
<reaction id="R70_RXN-7682" reversible="false"  name="R70_RXN-7682" >
<listOfReactants>
<speciesReference species="HYPOXANTHINE" stoichiometry="1." />
<speciesReference species="NAD" stoichiometry="1." />
<speciesReference species="WATER" stoichiometry="1." />
</listOfReactants>
<listOfProducts>
<speciesReference species="NADH" stoichiometry="1." />
<speciesReference species="PROTON" stoichiometry="1." />
<speciesReference species="XANTHINE" stoichiometry="1." />
</listOfProducts>
</reaction>
<reaction id="R71_RXNQT-4163" reversible="false"  name="R71_RXNQT-4163" >
<listOfReactants>
<speciesReference species="2-OXO-5-METHYLTHIOPENTANOIC-ACID" stoichiometry="1." />
<speciesReference species="ACETYL-COA" stoichiometry="1." />
<speciesReference species="WATER" stoichiometry="1." />
</listOfReactants>
<listOfProducts>
<speciesReference species="CO-A" stoichiometry="1." />
<speciesReference species="CPDQT-31" stoichiometry="1." />
</listOfProducts>
</reaction>
<reaction id="R72_PYRIDOXKIN-RXN" reversible="false"  name="R72_PYRIDOXKIN-RXN" >
<listOfReactants>
<speciesReference species="ATP" stoichiometry="1." />
<speciesReference species="PYRIDOXAL" stoichiometry="1." />
</listOfReactants>
<listOfProducts>
<speciesReference species="ADP" stoichiometry="1." />
<speciesReference species="PYRIDOXAL_PHOSPHATE" stoichiometry="1." />
</listOfProducts>
</reaction>
<reaction id="R73_RXN-7658" reversible="false"  name="R73_RXN-7658" >
<listOfReactants>
<speciesReference species="GERANYLGERANYL-PP" stoichiometry="1." />
<speciesReference species="NADPH" stoichiometry="1." />
</listOfReactants>
<listOfProducts>
<speciesReference species="CPD-7002" stoichiometry="1." />
<speciesReference species="NADP" stoichiometry="1." />
</listOfProducts>
</reaction>
<reaction id="R74_LYSOPHOSPHOLIPASE-RXN" reversible="false"  name="R74_LYSOPHOSPHOLIPASE-RXN" >
<listOfReactants>
<speciesReference species="2-Acylglycero-Phosphocholines" stoichiometry="1." />
<speciesReference species="WATER" stoichiometry="1." />
</listOfReactants>
<listOfProducts>
<speciesReference species="Carboxylates" stoichiometry="1." />
<speciesReference species="L-1-GLYCERO-PHOSPHORYLCHOLINE" stoichiometry="1." />
</listOfProducts>
</reaction>
<reaction id="R75_NADPPHOSPHAT-RXN" reversible="false"  name="R75_NADPPHOSPHAT-RXN" >
<listOfReactants>
<speciesReference species="NADP" stoichiometry="1." />
<speciesReference species="WATER" stoichiometry="1." />
</listOfReactants>
<listOfProducts>
<speciesReference species="NAD" stoichiometry="1." />
<speciesReference species="Pi" stoichiometry="1." />
</listOfProducts>
</reaction>
<reaction id="R76_TRIOSEPISOMERIZATION-RXN" name="R76_TRIOSEPISOMERIZATION-RXN" >
<listOfReactants>
<speciesReference species="GAP" stoichiometry="1." />
</listOfReactants>
<listOfProducts>
<speciesReference species="DIHYDROXY-ACETONE-PHOSPHATE" stoichiometry="1." />
</listOfProducts>
</reaction>
<reaction id="R77_DTDPGLUCDEHYDRAT-RXN" reversible="false"  name="R77_DTDPGLUCDEHYDRAT-RXN" >
<listOfReactants>
<speciesReference species="DTDP-D-GLUCOSE" stoichiometry="1." />
</listOfReactants>
<listOfProducts>
<speciesReference species="DTDP-DEOH-DEOXY-GLUCOSE" stoichiometry="1." />
<speciesReference species="WATER" stoichiometry="1." />
</listOfProducts>
</reaction>
<reaction id="R78_RXNQT-4178" reversible="false"  name="R78_RXNQT-4178" >
<listOfReactants>
<speciesReference species="CPDQT-40" stoichiometry="1." />
</listOfReactants>
<listOfProducts>
<speciesReference species="CARBON-DIOXIDE" stoichiometry="1." />
<speciesReference species="CPDQT-41" stoichiometry="1." />
</listOfProducts>
</reaction>
<reaction id="R79_ALDOSE-1-EPIMERASE-RXN" reversible="false"  name="R79_ALDOSE-1-EPIMERASE-RXN" >
<listOfReactants>
<speciesReference species="ALPHA-GLUCOSE" stoichiometry="1." />
</listOfReactants>
<listOfProducts>
<speciesReference species="GLC" stoichiometry="1." />
</listOfProducts>
</reaction>
<reaction id="R80_HYDROGEN-DEHYDROGENASE-RXN" reversible="false"  name="R80_HYDROGEN-DEHYDROGENASE-RXN" >
<listOfReactants>
<speciesReference species="NAD" stoichiometry="1." />
<speciesReference species="HYDROGEN-MOLECULE" stoichiometry="1." />
</listOfReactants>
<listOfProducts>
<speciesReference species="NADH" stoichiometry="1." />
<speciesReference species="PROTON" stoichiometry="1." />
</listOfProducts>
</reaction>
<reaction id="R81_CPM-KDOSYNTH-RXN" reversible="false"  name="R81_CPM-KDOSYNTH-RXN" >
<listOfReactants>
<speciesReference species="CTP" stoichiometry="1." />
<speciesReference species="KDO" stoichiometry="1." />
</listOfReactants>
<listOfProducts>
<speciesReference species="CMP-KDO" stoichiometry="1." />
<speciesReference species="PPI" stoichiometry="1." />
</listOfProducts>
</reaction>
<reaction id="R82_RXN-4737" reversible="false"  name="R82_RXN-4737" >
<listOfReactants>
<speciesReference species="CPD-4616" stoichiometry="1." />
<speciesReference species="UDP-GLUCOSE" stoichiometry="1." />
</listOfReactants>
<listOfProducts>
<speciesReference species="UDP" stoichiometry="1." />
<speciesReference species="CPD-4621" stoichiometry="1." />
</listOfProducts>
</reaction>
<reaction id="R83_RXN-8026" reversible="false"  name="R83_RXN-8026" >
<listOfReactants>
<speciesReference species="CPD-7409" stoichiometry="1." />
<speciesReference species="Donor-H2" stoichiometry="1." />
<speciesReference species="OXYGEN-MOLECULE" stoichiometry="1." />
</listOfReactants>
<listOfProducts>
<speciesReference species="Acceptor" stoichiometry="1." />
<speciesReference species="CPD1F-130" stoichiometry="1." />
<speciesReference species="WATER" stoichiometry="1." />
</listOfProducts>
</reaction>
<reaction id="R84_DIHYDRODIPICSYN-RXN" reversible="false"  name="R84_DIHYDRODIPICSYN-RXN" >
<listOfReactants>
<speciesReference species="L-ASPARTATE-SEMIALDEHYDE" stoichiometry="1." />
<speciesReference species="PYRUVATE" stoichiometry="1." />
</listOfReactants>
<listOfProducts>
<speciesReference species="2,3-dihydrodipicolinate" stoichiometry="1." />
<speciesReference species="WATER" stoichiometry="2." />
</listOfProducts>
</reaction>
<reaction id="R85_RXN0-884" reversible="false"  name="R85_RXN0-884" >
<listOfReactants>
<speciesReference species="NADH" stoichiometry="1." />
<speciesReference species="PROTON" stoichiometry="1." />
<speciesReference species="HYDROXY-METHYL-BUTENYL-DIP" stoichiometry="1." />
</listOfReactants>
<listOfProducts>
<speciesReference species="CPD-4211" stoichiometry="1." />
<speciesReference species="NAD" stoichiometry="1." />
<speciesReference species="WATER" stoichiometry="1." />
</listOfProducts>
</reaction>
<reaction id="R86_N-ACETYLTRANSFER-RXN" reversible="false"  name="R86_N-ACETYLTRANSFER-RXN" >
<listOfReactants>
<speciesReference species="ACETYL-COA" stoichiometry="1." />
<speciesReference species="GLT" stoichiometry="1." />
</listOfReactants>
<listOfProducts>
<speciesReference species="ACETYL-GLU" stoichiometry="1." />
<speciesReference species="CO-A" stoichiometry="1." />
</listOfProducts>
</reaction>
<reaction id="R87_2-HEXADECENAL-REDUCTASE-RXN" reversible="false"  name="R87_2-HEXADECENAL-REDUCTASE-RXN" >
<listOfReactants>
<speciesReference species="NADP" stoichiometry="1." />
<speciesReference species="PALMITALDEHYDE" stoichiometry="1." />
</listOfReactants>
<listOfProducts>
<speciesReference species="NADPH" stoichiometry="1." />
<speciesReference species="CPD-292" stoichiometry="1." />
</listOfProducts>
</reaction>
<reaction id="R88_RXN-8023" reversible="false"  name="R88_RXN-8023" >
<listOfReactants>
<speciesReference species="Donor-H2" stoichiometry="1." />
<speciesReference species="OXYGEN-MOLECULE" stoichiometry="1." />
<speciesReference species="PHYTOENE" stoichiometry="1." />
</listOfReactants>
<listOfProducts>
<speciesReference species="Acceptor" stoichiometry="1." />
<speciesReference species="CPD-7408" stoichiometry="1." />
<speciesReference species="WATER" stoichiometry="2." />
</listOfProducts>
</reaction>
<reaction id="R89_SERINE--PYRUVATE-AMINOTRANSFERASE-RXN" reversible="false"  name="R89_SERINE--PYRUVATE-AMINOTRANSFERASE-RXN" >
<listOfReactants>
<speciesReference species="PYRUVATE" stoichiometry="1." />
<speciesReference species="SER" stoichiometry="1." />
</listOfReactants>
<listOfProducts>
<speciesReference species="L-ALPHA-ALANINE" stoichiometry="1." />
<speciesReference species="OH-PYR" stoichiometry="1." />
</listOfProducts>
</reaction>
<reaction id="R90_PSEUDOURIDYLATE-SYNTHASE-RXN" reversible="false"  name="R90_PSEUDOURIDYLATE-SYNTHASE-RXN" >
<listOfReactants>
<speciesReference species="RIBOSE-5P" stoichiometry="1." />
<speciesReference species="URACIL" stoichiometry="1." />
</listOfReactants>
<listOfProducts>
<speciesReference species="WATER" stoichiometry="1." />
<speciesReference species="PSEUDOURIDINE-5-P" stoichiometry="1." />
</listOfProducts>
</reaction>
<reaction id="R91_NAPHTHOATE-SYN-RXN" reversible="false"  name="R91_NAPHTHOATE-SYN-RXN" >
<listOfReactants>
<speciesReference species="O-SUCCINYLBENZOYL-COA" stoichiometry="1." />
</listOfReactants>
<listOfProducts>
<speciesReference species="CO-A" stoichiometry="1." />
<speciesReference species="DIHYDROXYNAPHTHOATE" stoichiometry="1." />
</listOfProducts>
</reaction>
<reaction id="R92_CHOLINE-KINASE-RXN" reversible="false"  name="R92_CHOLINE-KINASE-RXN" >
<listOfReactants>
<speciesReference species="ATP" stoichiometry="1." />
<speciesReference species="CHOLINE" stoichiometry="1." />
</listOfReactants>
<listOfProducts>
<speciesReference species="ADP" stoichiometry="1." />
<speciesReference species="PHOSPHORYL-CHOLINE" stoichiometry="1." />
</listOfProducts>
</reaction>
<reaction id="R93_MALEYLACETOACETATE-ISOMERASE-RXN" reversible="false"  name="R93_MALEYLACETOACETATE-ISOMERASE-RXN" >
<listOfReactants>
<speciesReference species="4-MALEYL-ACETOACETATE" stoichiometry="1." />
</listOfReactants>
<listOfProducts>
<speciesReference species="4-FUMARYL-ACETOACETATE" stoichiometry="1." />
</listOfProducts>
</reaction>
<reaction id="R94_RXN-8306" reversible="false"  name="R94_RXN-8306" >
<listOfReactants>
<speciesReference species="CPD-2189" stoichiometry="1." />
</listOfReactants>
<listOfProducts>
<speciesReference species="CPD-8080" stoichiometry="1." />
</listOfProducts>
</reaction>
<reaction id="R95_RXN-8141" reversible="false"  name="R95_RXN-8141" >
<listOfReactants>
<speciesReference species="CDPDIACYLGLYCEROL" stoichiometry="1." />
<speciesReference species="L-1-PHOSPHATIDYL-GLYCEROL" stoichiometry="1." />
</listOfReactants>
<listOfProducts>
<speciesReference species="CMP" stoichiometry="1." />
<speciesReference species="CARDIOLIPIN" stoichiometry="1." />
</listOfProducts>
</reaction>
<reaction id="R96_GLYC3PDEHYDROG-RXN" reversible="false"  name="R96_GLYC3PDEHYDROG-RXN" >
<listOfReactants>
<speciesReference species="GLYCEROL-3P" stoichiometry="1." />
<speciesReference species="UBIQUINONE-8" stoichiometry="1." />
</listOfReactants>
<listOfProducts>
<speciesReference species="DIHYDROXY-ACETONE-PHOSPHATE" stoichiometry="1." />
<speciesReference species="UBIQUINOL-8" stoichiometry="1." />
</listOfProducts>
</reaction>
<reaction id="R97_ADENYLOSUCCINATE-SYNTHASE-RXN" reversible="false"  name="R97_ADENYLOSUCCINATE-SYNTHASE-RXN" >
<listOfReactants>
<speciesReference species="GTP" stoichiometry="1." />
<speciesReference species="IMP" stoichiometry="1." />
<speciesReference species="L-ASPARTATE" stoichiometry="1." />
</listOfReactants>
<listOfProducts>
<speciesReference species="ADENYLOSUCC" stoichiometry="1." />
<speciesReference species="GDP" stoichiometry="1." />
<speciesReference species="Pi" stoichiometry="1." />
</listOfProducts>
</reaction>
<reaction id="R98_CARDIOLIPSYN-RXN" reversible="false"  name="R98_CARDIOLIPSYN-RXN" >
<listOfReactants>
<speciesReference species="L-1-PHOSPHATIDYL-GLYCEROL" stoichiometry="2." />
</listOfReactants>
<listOfProducts>
<speciesReference species="GLYCEROL" stoichiometry="1." />
<speciesReference species="CARDIOLIPIN" stoichiometry="1." />
</listOfProducts>
</reaction>
<reaction id="R99_TREHALA-RXN" reversible="false"  name="R99_TREHALA-RXN" >
<listOfReactants>
<speciesReference species="TREHALOSE" stoichiometry="1." />
<speciesReference species="WATER" stoichiometry="1." />
</listOfReactants>
<listOfProducts>
<speciesReference species="GLC" stoichiometry="2." />
</listOfProducts>
</reaction>
<reaction id="R100_MYO-INOSITOL-1-KINASE-RXN" reversible="false"  name="R100_MYO-INOSITOL-1-KINASE-RXN" >
<listOfReactants>
<speciesReference species="ATP" stoichiometry="1." />
<speciesReference species="MYO-INOSITOL" stoichiometry="1." />
</listOfReactants>
<listOfProducts>
<speciesReference species="1-L-MYO-INOSITOL-1-P" stoichiometry="1." />
<speciesReference species="ADP" stoichiometry="1." />
</listOfProducts>
</reaction>
<reaction id="R101_RXN0-5257" reversible="false"  name="R101_RXN0-5257" >
<listOfReactants>
<speciesReference species="DIHYDROXY-ACETONE-PHOSPHATE" stoichiometry="1." />
<speciesReference species="E-" stoichiometry="2." />
<speciesReference species="PROTON" stoichiometry="2." />
</listOfReactants>
<listOfProducts>
<speciesReference species="GLYCEROL-3P" stoichiometry="1." />
</listOfProducts>
</reaction>
<reaction id="R102_MALIC-NAD-RXN" reversible="false"  name="R102_MALIC-NAD-RXN" >
<listOfReactants>
<speciesReference species="MAL" stoichiometry="1." />
<speciesReference species="NAD" stoichiometry="1." />
</listOfReactants>
<listOfProducts>
<speciesReference species="CARBON-DIOXIDE" stoichiometry="1." />
<speciesReference species="NADH" stoichiometry="1." />
<speciesReference species="PYRUVATE" stoichiometry="1." />
</listOfProducts>
</reaction>
<reaction id="R103_RXN-2203" reversible="false"  name="R103_RXN-2203" >
<listOfReactants>
<speciesReference species="2-2-METHYLTHIOETHYLMALIC-ACID" stoichiometry="1." />
</listOfReactants>
<listOfProducts>
<speciesReference species="3-2-METHYLTHIOETHYLMALIC-ACID" stoichiometry="1." />
</listOfProducts>
</reaction>
<reaction id="R104_1-PHOSPHATIDYLINOSITOL-3-KINASE-RXN" reversible="false"  name="R104_1-PHOSPHATIDYLINOSITOL-3-KINASE-RXN" >
<listOfReactants>
<speciesReference species="ATP" stoichiometry="1." />
<speciesReference species="L-1-phosphatidyl-inositols" stoichiometry="1." />
</listOfReactants>
<listOfProducts>
<speciesReference species="ADP" stoichiometry="1." />
<speciesReference species="CPD-177" stoichiometry="1." />
</listOfProducts>
</reaction>
<reaction id="R105_TRANS-CINNAMATE-4-MONOOXYGENASE-RXN" reversible="false"  name="R105_TRANS-CINNAMATE-4-MONOOXYGENASE-RXN" >
<listOfReactants>
<speciesReference species="CPD-674" stoichiometry="1." />
<speciesReference species="NADPH" stoichiometry="1." />
<speciesReference species="OXYGEN-MOLECULE" stoichiometry="1." />
</listOfReactants>
<listOfProducts>
<speciesReference species="COUMARATE" stoichiometry="1." />
<speciesReference species="NADP" stoichiometry="1." />
<speciesReference species="WATER" stoichiometry="1." />
</listOfProducts>
</reaction>
<reaction id="R106_4.1.99.4-RXN" reversible="false"  name="R106_4.1.99.4-RXN" >
<listOfReactants>
<speciesReference species="CPD-68" stoichiometry="1." />
<speciesReference species="WATER" stoichiometry="1." />
</listOfReactants>
<listOfProducts>
<speciesReference species="2-OXOBUTANOATE" stoichiometry="1." />
<speciesReference species="AMMONIA" stoichiometry="1." />
</listOfProducts>
</reaction>
<reaction id="R107_CDPDIGLYSYN-RXN" reversible="false"  name="R107_CDPDIGLYSYN-RXN" >
<listOfReactants>
<speciesReference species="CTP" stoichiometry="1." />
<speciesReference species="L-PHOSPHATIDATE" stoichiometry="1." />
</listOfReactants>
<listOfProducts>
<speciesReference species="CDPDIACYLGLYCEROL" stoichiometry="1." />
<speciesReference species="PPI" stoichiometry="1." />
</listOfProducts>
</reaction>
<reaction id="R108_RXN-712" reversible="false"  name="R108_RXN-712" >
<listOfReactants>
<speciesReference species="CPD-709" stoichiometry="1." />
</listOfReactants>
<listOfProducts>
<speciesReference species="CPD-710" stoichiometry="1." />
</listOfProducts>
</reaction>
<reaction id="R109_RXN-8094" reversible="false"  name="R109_RXN-8094" >
<listOfReactants>
<speciesReference species="OXYGEN-MOLECULE" stoichiometry="1." />
<speciesReference species="WATER" stoichiometry="1." />
<speciesReference species="CPD-7620" stoichiometry="1." />
</listOfReactants>
<listOfProducts>
<speciesReference species="HYDROGEN-PEROXIDE" stoichiometry="1." />
<speciesReference species="CPD-7619" stoichiometry="1." />
</listOfProducts>
</reaction>
<reaction id="R110_ASPARAGHYD-RXN" reversible="false"  name="R110_ASPARAGHYD-RXN" >
<listOfReactants>
<speciesReference species="ASN" stoichiometry="1." />
<speciesReference species="WATER" stoichiometry="1." />
</listOfReactants>
<listOfProducts>
<speciesReference species="AMMONIA" stoichiometry="1." />
<speciesReference species="L-ASPARTATE" stoichiometry="1." />
</listOfProducts>
</reaction>
<reaction id="R111_RXN-8268" reversible="false"  name="R111_RXN-8268" >
<listOfReactants>
<speciesReference species="CPD-8013" stoichiometry="1." />
<speciesReference species="UDP-GLUCOSE" stoichiometry="1." />
</listOfReactants>
<listOfProducts>
<speciesReference species="UDP" stoichiometry="1." />
<speciesReference species="CPD-8011" stoichiometry="1." />
</listOfProducts>
</reaction>
<reaction id="R112_HYDROXYPRODEHYDROG-RXN" reversible="false"  name="R112_HYDROXYPRODEHYDROG-RXN" >
<listOfReactants>
<speciesReference species="FAD" stoichiometry="1." />
<speciesReference species="L-4-HYDROXY-PROLINE" stoichiometry="1." />
</listOfReactants>
<listOfProducts>
<speciesReference species="PYRROLINE-HYDROXY-CARBOXYLATE" stoichiometry="1." />
<speciesReference species="FADH2" stoichiometry="1." />
</listOfProducts>
</reaction>
<reaction id="R113_METHIONINE-GAMMA-LYASE-RXN" reversible="false"  name="R113_METHIONINE-GAMMA-LYASE-RXN" >
<listOfReactants>
<speciesReference species="MET" stoichiometry="1." />
<speciesReference species="WATER" stoichiometry="1." />
</listOfReactants>
<listOfProducts>
<speciesReference species="2-OXOBUTANOATE" stoichiometry="1." />
<speciesReference species="AMMONIA" stoichiometry="1." />
<speciesReference species="CPD-7671" stoichiometry="1." />
</listOfProducts>
</reaction>
<reaction id="R114_RXN0-1132" reversible="false"  name="R114_RXN0-1132" >
<listOfReactants>
<speciesReference species="NAD" stoichiometry="1." />
<speciesReference species="Pyruvate-dehydrogenase-dihydrolipoate" stoichiometry="1." />
</listOfReactants>
<listOfProducts>
<speciesReference species="NADH" stoichiometry="1." />
<speciesReference species="PROTON" stoichiometry="1." />
<speciesReference species="Pyruvate-dehydrogenase-lipoate" stoichiometry="1." />
</listOfProducts>
</reaction>
<reaction id="R115_2.4.1.111-RXN" reversible="false"  name="R115_2.4.1.111-RXN" >
<listOfReactants>
<speciesReference species="CONIFERYL-ALCOHOL" stoichiometry="1." />
<speciesReference species="UDP-GLUCOSE" stoichiometry="1." />
</listOfReactants>
<listOfProducts>
<speciesReference species="CPD-1777" stoichiometry="1." />
<speciesReference species="UDP" stoichiometry="1." />
</listOfProducts>
</reaction>
<reaction id="R116_2.3.1.97-RXN" reversible="false"  name="R116_2.3.1.97-RXN" >
<listOfReactants>
<speciesReference species="TETRADECANOYL-COA" stoichiometry="1." />
<speciesReference species="GLYCYL-PEPTIDE" stoichiometry="1." />
</listOfReactants>
<listOfProducts>
<speciesReference species="CO-A" stoichiometry="1." />
<speciesReference species="N-TETRADECANOYLGLYCYL-PEPTIDE" stoichiometry="1." />
</listOfProducts>
</reaction>
<reaction id="R117_RXN-8416" reversible="false"  name="R117_RXN-8416" >
<listOfReactants>
<speciesReference species="FARNESYL-PP" stoichiometry="1." />
</listOfReactants>
<listOfProducts>
<speciesReference species="PPI" stoichiometry="1." />
<speciesReference species="PROTON" stoichiometry="1." />
<speciesReference species="CPD-8234" stoichiometry="1." />
</listOfProducts>
</reaction>
<reaction id="R118_GTP-CYCLOHYDRO-I-RXN" reversible="false"  name="R118_GTP-CYCLOHYDRO-I-RXN" >
<listOfReactants>
<speciesReference species="GTP" stoichiometry="1." />
<speciesReference species="WATER" stoichiometry="1." />
</listOfReactants>
<listOfProducts>
<speciesReference species="DIHYDRONEOPTERIN-P3" stoichiometry="1." />
<speciesReference species="FORMATE" stoichiometry="1." />
</listOfProducts>
</reaction>
<reaction id="R119_RXN-7875" reversible="false"  name="R119_RXN-7875" >
<listOfReactants>
<speciesReference species="CHOLESTEROL" stoichiometry="1." />
<speciesReference species="NADPH" stoichiometry="1." />
<speciesReference species="OXYGEN-MOLECULE" stoichiometry="1." />
</listOfReactants>
<listOfProducts>
<speciesReference species="NADP" stoichiometry="1." />
<speciesReference species="WATER" stoichiometry="1." />
<speciesReference species="CPD-7189" stoichiometry="1." />
</listOfProducts>
</reaction>
<reaction id="R120_SAICARSYN-RXN" reversible="false"  name="R120_SAICARSYN-RXN" >
<listOfReactants>
<speciesReference species="ATP" stoichiometry="1." />
<speciesReference species="L-ASPARTATE" stoichiometry="1." />
<speciesReference species="PHOSPHORIBOSYL-CARBOXY-AMINOIMIDAZOLE" stoichiometry="1." />
</listOfReactants>
<listOfProducts>
<speciesReference species="ADP" stoichiometry="1." />
<speciesReference species="Pi" stoichiometry="1." />
<speciesReference species="P-RIBOSYL-4-SUCCCARB-AMINOIMIDAZOLE" stoichiometry="1." />
</listOfProducts>
</reaction>
<reaction id="R121_RXN-90" reversible="false"  name="R121_RXN-90" >
<listOfReactants>
<speciesReference species="SINAPYL-ALCOHOL" stoichiometry="1." />
<speciesReference species="UDP-GLUCOSE" stoichiometry="1." />
</listOfReactants>
<listOfProducts>
<speciesReference species="UDP" stoichiometry="1." />
<speciesReference species="CPD-63" stoichiometry="1." />
</listOfProducts>
</reaction>
<reaction id="R122_CDPREDUCT-RXN" reversible="false"  name="R122_CDPREDUCT-RXN" >
<listOfReactants>
<speciesReference species="CDP" stoichiometry="1." />
<speciesReference species="Red-Thioredoxin" stoichiometry="1." />
</listOfReactants>
<listOfProducts>
<speciesReference species="DCDP" stoichiometry="1." />
<speciesReference species="Ox-Thioredoxin" stoichiometry="1." />
<speciesReference species="WATER" stoichiometry="1." />
</listOfProducts>
</reaction>
<reaction id="R123_MAL-DEH-GLYOX-RXN" reversible="false"  name="R123_MAL-DEH-GLYOX-RXN" >
<listOfReactants>
<speciesReference species="MAL" stoichiometry="1." />
<speciesReference species="NAD" stoichiometry="1." />
</listOfReactants>
<listOfProducts>
<speciesReference species="NADH" stoichiometry="1." />
<speciesReference species="OXALACETIC_ACID" stoichiometry="1." />
</listOfProducts>
</reaction>
<reaction id="R124_RXN-6182" reversible="false"  name="R124_RXN-6182" >
<listOfReactants>
<speciesReference species="ALPHA-GLC-6-P" stoichiometry="1." />
</listOfReactants>
<listOfProducts>
<speciesReference species="FRUCTOSE-6P" stoichiometry="1." />
</listOfProducts>
</reaction>
<reaction id="R125_RXNQT-4162" reversible="false"  name="R125_RXNQT-4162" >
<listOfReactants>
<speciesReference species="CPD-8013" stoichiometry="1." />
<speciesReference species="UDP-L-RHAMNOSE" stoichiometry="1." />
</listOfReactants>
<listOfProducts>
<speciesReference species="UDP" stoichiometry="1." />
<speciesReference species="CPDQT-26" stoichiometry="1." />
</listOfProducts>
</reaction>
<reaction id="R126_PHOSMANMUT-RXN" reversible="false"  name="R126_PHOSMANMUT-RXN" >
<listOfReactants>
<speciesReference species="MANNOSE-6P" stoichiometry="1." />
</listOfReactants>
<listOfProducts>
<speciesReference species="MANNOSE-1P" stoichiometry="1." />
</listOfProducts>
</reaction>
<reaction id="R127_RXN-2946" reversible="false"  name="R127_RXN-2946" >
<listOfReactants>
<speciesReference species="INDOLE_ACETATE_AUXIN" stoichiometry="1." />
<speciesReference species="L-ASPARTATE" stoichiometry="1." />
</listOfReactants>
<listOfProducts>
<speciesReference species="WATER" stoichiometry="1." />
<speciesReference species="INDOLE-3-ACETYL-ASP" stoichiometry="1." />
</listOfProducts>
</reaction>
<reaction id="R128_PABASYN-RXN" reversible="false"  name="R128_PABASYN-RXN" >
<listOfReactants>
<speciesReference species="CHORISMATE" stoichiometry="1." />
<speciesReference species="GLN" stoichiometry="1." />
</listOfReactants>
<listOfProducts>
<speciesReference species="4-AMINO-4-DEOXYCHORISMATE" stoichiometry="1." />
<speciesReference species="GLT" stoichiometry="1." />
</listOfProducts>
</reaction>
<reaction id="R129_3-HYDROXYBUTYRYL-COA-DEHYDROGENASE-RXN" reversible="false"  name="R129_3-HYDROXYBUTYRYL-COA-DEHYDROGENASE-RXN" >
<listOfReactants>
<speciesReference species="NADP" stoichiometry="1." />
<speciesReference species="S-3-HYDROXYBUTANOYL-COA" stoichiometry="1." />
</listOfReactants>
<listOfProducts>
<speciesReference species="NADPH" stoichiometry="1." />
<speciesReference species="3-ACETOACETYL-COA" stoichiometry="1." />
</listOfProducts>
</reaction>
<reaction id="R130_RXN-7245" reversible="false"  name="R130_RXN-7245" >
<listOfReactants>
<speciesReference species="CPD-6744" stoichiometry="1." />
<speciesReference species="WATER" stoichiometry="1." />
</listOfReactants>
<listOfProducts>
<speciesReference species="CPD-6747" stoichiometry="1." />
<speciesReference species="Pi" stoichiometry="1." />
</listOfProducts>
</reaction>
<reaction id="R131_RXN-774" reversible="false"  name="R131_RXN-774" >
<listOfReactants>
<speciesReference species="CPD-712" stoichiometry="1." />
<speciesReference species="OXYGEN-MOLECULE" stoichiometry="1." />
</listOfReactants>
<listOfProducts>
<speciesReference species="CPD-715" stoichiometry="1." />
<speciesReference species="WATER" stoichiometry="1." />
</listOfProducts>
</reaction>
<reaction id="R132_RXN0-2301" reversible="false"  name="R132_RXN0-2301" >
<listOfReactants>
<speciesReference species="Acceptor" stoichiometry="1." />
<speciesReference species="ISOVALERYL-COA" stoichiometry="1." />
</listOfReactants>
<listOfProducts>
<speciesReference species="3-METHYL-CROTONYL-COA" stoichiometry="1." />
<speciesReference species="Donor-H2" stoichiometry="1." />
</listOfProducts>
</reaction>
<reaction id="R133_RXN-8267" reversible="false"  name="R133_RXN-8267" >
<listOfReactants>
<speciesReference species="CPD-520" stoichiometry="1." />
<speciesReference species="UDP-L-RHAMNOSE" stoichiometry="1." />
</listOfReactants>
<listOfProducts>
<speciesReference species="CPD-8013" stoichiometry="1." />
<speciesReference species="UDP" stoichiometry="1." />
</listOfProducts>
</reaction>
<reaction id="R134_RXN-4641" reversible="false"  name="R134_RXN-4641" >
<listOfReactants>
<speciesReference species="CPD-4207" stoichiometry="1." />
<speciesReference species="FAD" stoichiometry="1." />
<speciesReference species="WATER" stoichiometry="1." />
</listOfReactants>
<listOfProducts>
<speciesReference species="ADENOSINE" stoichiometry="1." />
<speciesReference species="PRENAL" stoichiometry="1." />
<speciesReference species="FADH2" stoichiometry="1." />
</listOfProducts>
</reaction>
<reaction id="R135_RXN-6383" reversible="false"  name="R135_RXN-6383" >
<listOfReactants>
<speciesReference species="ACRYLYL-COA" stoichiometry="1." />
<speciesReference species="WATER" stoichiometry="1." />
</listOfReactants>
<listOfProducts>
<speciesReference species="3-HYDROXY-PROPIONYL-COA" stoichiometry="1." />
</listOfProducts>
</reaction>
<reaction id="R136_RXN-6541" reversible="false"  name="R136_RXN-6541" >
<listOfReactants>
<speciesReference species="2-KETOGLUTARATE" stoichiometry="1." />
<speciesReference species="CPD1F-84" stoichiometry="1." />
<speciesReference species="OXYGEN-MOLECULE" stoichiometry="1." />
</listOfReactants>
<listOfProducts>
<speciesReference species="CARBON-DIOXIDE" stoichiometry="1." />
<speciesReference species="CPD-6221" stoichiometry="1." />
<speciesReference species="SUC" stoichiometry="1." />
</listOfProducts>
</reaction>
<reaction id="R137_RXN-5466" reversible="false"  name="R137_RXN-5466" >
<listOfReactants>
<speciesReference species="CPD-171" stoichiometry="1." />
<speciesReference species="CPD-5164" stoichiometry="1." />
</listOfReactants>
<listOfProducts>
<speciesReference species="CPD-5165" stoichiometry="1." />
<speciesReference species="DOLICHOLP" stoichiometry="1." />
</listOfProducts>
</reaction>
<reaction id="R138_RXN-1442" reversible="false"  name="R138_RXN-1442" >
<listOfReactants>
<speciesReference species="UDP-GLUCOSE" stoichiometry="1." />
<speciesReference species="CPD-1861" stoichiometry="1." />
</listOfReactants>
<listOfProducts>
<speciesReference species="CPD-1862" stoichiometry="1." />
<speciesReference species="UDP" stoichiometry="1." />
</listOfProducts>
</reaction>
<reaction id="R139_RXN-5110" reversible="false"  name="R139_RXN-5110" >
<listOfReactants>
<speciesReference species="GERANYL-PP" stoichiometry="1." />
</listOfReactants>
<listOfProducts>
<speciesReference species="PPI" stoichiometry="1." />
<speciesReference species="CPD-4888" stoichiometry="1." />
</listOfProducts>
</reaction>
<reaction id="R140_RXN-7181" reversible="false"  name="R140_RXN-7181" >
<listOfReactants>
<speciesReference species="Acceptor" stoichiometry="1." />
<speciesReference species="PRO" stoichiometry="1." />
</listOfReactants>
<listOfProducts>
<speciesReference species="Donor-H2" stoichiometry="1." />
<speciesReference species="l-delta(1)-pyrroline_5-carboxylate" stoichiometry="1." />
</listOfProducts>
</reaction>
<reaction id="R141_R9-RXN" reversible="false"  name="R141_R9-RXN" >
<listOfReactants>
<speciesReference species="CPD-650" stoichiometry="1." />
</listOfReactants>
<listOfProducts>
<speciesReference species="CROTONYL-COA" stoichiometry="1." />
<speciesReference species="WATER" stoichiometry="1." />
</listOfProducts>
</reaction>
<reaction id="R142_RXN-7652" reversible="false"  name="R142_RXN-7652" >
<listOfReactants>
<speciesReference species="NADPH" stoichiometry="1." />
<speciesReference species="NARINGENIN-CMPD" stoichiometry="1." />
<speciesReference species="OXYGEN-MOLECULE" stoichiometry="1." />
</listOfReactants>
<listOfProducts>
<speciesReference species="CPD-6994" stoichiometry="1." />
<speciesReference species="NADP" stoichiometry="1." />
<speciesReference species="WATER" stoichiometry="1." />
</listOfProducts>
</reaction>
<reaction id="R143_RXN-8321" reversible="false"  name="R143_RXN-8321" >
<listOfReactants>
<speciesReference species="CPD-8088" stoichiometry="1." />
</listOfReactants>
<listOfProducts>
<speciesReference species="CPD-8089" stoichiometry="1." />
</listOfProducts>
</reaction>
<reaction id="R144_3'(2'),5'-BISPHOSPHATE-NUCLEOTIDASE-RXN" reversible="false"  name="R144_3'(2'),5'-BISPHOSPHATE-NUCLEOTIDASE-RXN" >
<listOfReactants>
<speciesReference species="PAP" stoichiometry="1." />
<speciesReference species="WATER" stoichiometry="1." />
</listOfReactants>
<listOfProducts>
<speciesReference species="AMP" stoichiometry="1." />
<speciesReference species="Pi" stoichiometry="1." />
</listOfProducts>
</reaction>
<reaction id="R145_PROPCOASYN-RXN" reversible="false"  name="R145_PROPCOASYN-RXN" >
<listOfReactants>
<speciesReference species="FAD" stoichiometry="1." />
<speciesReference species="PROPIONYL-COA" stoichiometry="1." />
</listOfReactants>
<listOfProducts>
<speciesReference species="ACRYLYL-COA" stoichiometry="1." />
<speciesReference species="FADH2" stoichiometry="1." />
</listOfProducts>
</reaction>
<reaction id="R146_RXN-1641" reversible="false"  name="R146_RXN-1641" >
<listOfReactants>
<speciesReference species="DIACYLGLYCEROL" stoichiometry="1." />
<speciesReference species="PHOSPHATIDYLCHOLINE" stoichiometry="1." />
</listOfReactants>
<listOfProducts>
<speciesReference species="Triacylglycerols" stoichiometry="1." />
</listOfProducts>
</reaction>
<reaction id="R147_RXN-6425" reversible="false"  name="R147_RXN-6425" >
<listOfReactants>
<speciesReference species="CPD-6123" stoichiometry="1." />
</listOfReactants>
<listOfProducts>
<speciesReference species="CPD-6122" stoichiometry="1." />
</listOfProducts>
</reaction>
<reaction id="R148_RXN-2622" reversible="false"  name="R148_RXN-2622" >
<listOfReactants>
<speciesReference species="CAFFEOYLQUINATE" stoichiometry="1." />
<speciesReference species="CO-A" stoichiometry="1." />
</listOfReactants>
<listOfProducts>
<speciesReference species="CAFFEOYL-COA" stoichiometry="1." />
<speciesReference species="QUINATE" stoichiometry="1." />
</listOfProducts>
</reaction>
<reaction id="R149_RXN-4722" reversible="false"  name="R149_RXN-4722" >
<listOfReactants>
<speciesReference species="CPD-4210" stoichiometry="1." />
<speciesReference species="UDP-GLUCOSE" stoichiometry="1." />
</listOfReactants>
<listOfProducts>
<speciesReference species="UDP" stoichiometry="1." />
<speciesReference species="CPD-4613" stoichiometry="1." />
</listOfProducts>
</reaction>
<reaction id="R150_GLY3KIN-RXN" reversible="false"  name="R150_GLY3KIN-RXN" >
<listOfReactants>
<speciesReference species="ATP" stoichiometry="1." />
<speciesReference species="GLYCERATE" stoichiometry="1." />
</listOfReactants>
<listOfProducts>
<speciesReference species="ADP" stoichiometry="1." />
<speciesReference species="G3P" stoichiometry="1." />
</listOfProducts>
</reaction>
<reaction id="R151_RXN-8418" reversible="false"  name="R151_RXN-8418" >
<listOfReactants>
<speciesReference species="FARNESYL-PP" stoichiometry="1." />
</listOfReactants>
<listOfProducts>
<speciesReference species="PPI" stoichiometry="1." />
<speciesReference species="PROTON" stoichiometry="1." />
<speciesReference species="CPD-8236" stoichiometry="1." />
</listOfProducts>
</reaction>
<reaction id="R152_GCVMULTI-RXN" reversible="false"  name="R152_GCVMULTI-RXN" >
<listOfReactants>
<speciesReference species="GLY" stoichiometry="1." />
<speciesReference species="NAD" stoichiometry="1." />
<speciesReference species="THF" stoichiometry="1." />
</listOfReactants>
<listOfProducts>
<speciesReference species="AMMONIA" stoichiometry="1." />
<speciesReference species="CARBON-DIOXIDE" stoichiometry="1." />
<speciesReference species="METHYLENE-THF" stoichiometry="1." />
<speciesReference species="NADH" stoichiometry="1." />
</listOfProducts>
</reaction>
<reaction id="R153_2.7.1.68-RXN" reversible="false"  name="R153_2.7.1.68-RXN" >
<listOfReactants>
<speciesReference species="ATP" stoichiometry="1." />
<speciesReference species="CPD-1108" stoichiometry="1." />
</listOfReactants>
<listOfProducts>
<speciesReference species="ADP" stoichiometry="1." />
<speciesReference species="PHOSPHATIDYL-MYO-INOSITOL-45-BISPHOSPHA" stoichiometry="1." />
</listOfProducts>
</reaction>
<reaction id="R154_RXN-4662" reversible="false"  name="R154_RXN-4662" >
<listOfReactants>
<speciesReference species="CPD-4441" stoichiometry="1." />
<speciesReference species="FAD" stoichiometry="1." />
<speciesReference species="WATER" stoichiometry="1." />
</listOfReactants>
<listOfProducts>
<speciesReference species="ADENINE" stoichiometry="1." />
<speciesReference species="CPD-4482" stoichiometry="1." />
<speciesReference species="FADH2" stoichiometry="1." />
</listOfProducts>
</reaction>
<reaction id="R155_RXN-8301" reversible="false"  name="R155_RXN-8301" >
<listOfReactants>
<speciesReference species="CPD-8080" stoichiometry="1." />
</listOfReactants>
<listOfProducts>
<speciesReference species="CPD-2190" stoichiometry="1." />
</listOfProducts>
</reaction>
<reaction id="R156_RXN-7676" reversible="false"  name="R156_RXN-7676" >
<listOfReactants>
<speciesReference species="CHLOROPHYLLIDE-A" stoichiometry="1." />
<speciesReference species="NADPH" stoichiometry="1." />
<speciesReference species="OXYGEN-MOLECULE" stoichiometry="1." />
</listOfReactants>
<listOfProducts>
<speciesReference species="CPD-7015" stoichiometry="1." />
<speciesReference species="NADP" stoichiometry="1." />
<speciesReference species="WATER" stoichiometry="1." />
</listOfProducts>
</reaction>
<reaction id="R157_RXN-8088" reversible="false"  name="R157_RXN-8088" >
<listOfReactants>
<speciesReference species="BENZALDEHYDE" stoichiometry="1." />
<speciesReference species="OXYGEN-MOLECULE" stoichiometry="1." />
<speciesReference species="WATER" stoichiometry="1." />
</listOfReactants>
<listOfProducts>
<speciesReference species="BENZOATE" stoichiometry="1." />
<speciesReference species="HYDROGEN-PEROXIDE" stoichiometry="1." />
</listOfProducts>
</reaction>
<reaction id="R158_RXN-2102" reversible="false"  name="R158_RXN-2102" >
<listOfReactants>
<speciesReference species="Methylesterified-homogalacturonan" stoichiometry="1." />
<speciesReference species="WATER" stoichiometry="1." />
</listOfReactants>
<listOfProducts>
<speciesReference species="1-4-alpha-D-galacturonosyl" stoichiometry="1." />
<speciesReference species="METOH" stoichiometry="1." />
</listOfProducts>
</reaction>
<reaction id="R159_2.4.1.123-RXN" reversible="false"  name="R159_2.4.1.123-RXN" >
<listOfReactants>
<speciesReference species="MYO-INOSITOL" stoichiometry="1." />
<speciesReference species="UDP-GALACTOSE" stoichiometry="1." />
</listOfReactants>
<listOfProducts>
<speciesReference species="CPD-458" stoichiometry="1." />
<speciesReference species="UDP" stoichiometry="1." />
</listOfProducts>
</reaction>
<reaction id="R160_RXN-4181" reversible="false"  name="R160_RXN-4181" >
<listOfReactants>
<speciesReference species="CPD-4101" stoichiometry="1." />
<speciesReference species="CPD-7623" stoichiometry="1." />
</listOfReactants>
<listOfProducts>
<speciesReference species="EPISTEROL" stoichiometry="1." />
<speciesReference species="CPD-7622" stoichiometry="1." />
</listOfProducts>
</reaction>
<reaction id="R161_SERINE-GLYOXYLATE-AMINOTRANSFERASE-RXN" reversible="false"  name="R161_SERINE-GLYOXYLATE-AMINOTRANSFERASE-RXN" >
<listOfReactants>
<speciesReference species="GLYOX" stoichiometry="1." />
<speciesReference species="SER" stoichiometry="1." />
</listOfReactants>
<listOfProducts>
<speciesReference species="GLY" stoichiometry="1." />
<speciesReference species="OH-PYR" stoichiometry="1." />
</listOfProducts>
</reaction>
<reaction id="R162_6PGLUCONDEHYDROG-RXN-NADP" reversible="false"  name="R162_6PGLUCONDEHYDROG-RXN-NADP" >
<listOfReactants>
<speciesReference species="CPD-2961" stoichiometry="1." />
<speciesReference species="NADP" stoichiometry="1." />
</listOfReactants>
<listOfProducts>
<speciesReference species="CARBON-DIOXIDE" stoichiometry="1." />
<speciesReference species="NADPH" stoichiometry="1." />
<speciesReference species="RIBULOSE-5P" stoichiometry="1." />
</listOfProducts>
</reaction>
<reaction id="R163_RXN-4733" reversible="false"  name="R163_RXN-4733" >
<listOfReactants>
<speciesReference species="CPD-4441" stoichiometry="1." />
<speciesReference species="UDP-GLUCOSE" stoichiometry="1." />
</listOfReactants>
<listOfProducts>
<speciesReference species="UDP" stoichiometry="1." />
<speciesReference species="CPD-4618" stoichiometry="1." />
</listOfProducts>
</reaction>
<reaction id="R164_ADPREDUCT-RXN" reversible="false"  name="R164_ADPREDUCT-RXN" >
<listOfReactants>
<speciesReference species="ADP" stoichiometry="1." />
<speciesReference species="Red-Thioredoxin" stoichiometry="1." />
</listOfReactants>
<listOfProducts>
<speciesReference species="DADP" stoichiometry="1." />
<speciesReference species="Ox-Thioredoxin" stoichiometry="1." />
<speciesReference species="WATER" stoichiometry="1." />
</listOfProducts>
</reaction>
<reaction id="R165_NADH-DEHYDROG-A-RXN" reversible="false"  name="R165_NADH-DEHYDROG-A-RXN" >
<listOfReactants>
<speciesReference species="NAD" stoichiometry="1." />
<speciesReference species="UBIQUINOL-8" stoichiometry="1." />
</listOfReactants>
<listOfProducts>
<speciesReference species="NADH" stoichiometry="1." />
<speciesReference species="UBIQUINONE-8" stoichiometry="1." />
</listOfProducts>
</reaction>
<reaction id="R166_SERINE-O-ACETTRAN-RXN" reversible="false"  name="R166_SERINE-O-ACETTRAN-RXN" >
<listOfReactants>
<speciesReference species="ACETYL-COA" stoichiometry="1." />
<speciesReference species="SER" stoichiometry="1." />
</listOfReactants>
<listOfProducts>
<speciesReference species="ACETYLSERINE" stoichiometry="1." />
<speciesReference species="CO-A" stoichiometry="1." />
</listOfProducts>
</reaction>
<reaction id="R167_ADCLY-RXN" reversible="false"  name="R167_ADCLY-RXN" >
<listOfReactants>
<speciesReference species="4-AMINO-4-DEOXYCHORISMATE" stoichiometry="1." />
</listOfReactants>
<listOfProducts>
<speciesReference species="P-AMINO-BENZOATE" stoichiometry="1." />
<speciesReference species="PYRUVATE" stoichiometry="1." />
</listOfProducts>
</reaction>
<reaction id="R168_RXN-1403" reversible="false"  name="R168_RXN-1403" >
<listOfReactants>
<speciesReference species="INDOLE-3-ACETALDOXIME" stoichiometry="1." />
</listOfReactants>
<listOfProducts>
<speciesReference species="INDOLEYL-CPD" stoichiometry="1." />
<speciesReference species="WATER" stoichiometry="1." />
</listOfProducts>
</reaction>
<reaction id="R169_RXN1A0-6303" reversible="false"  name="R169_RXN1A0-6303" >
<listOfReactants>
<speciesReference species="NADPH" stoichiometry="1." />
<speciesReference species="CPD1A0-6100" stoichiometry="1." />
</listOfReactants>
<listOfProducts>
<speciesReference species="NADP" stoichiometry="1." />
<speciesReference species="CPD1A0-6102" stoichiometry="1." />
</listOfProducts>
</reaction>
<reaction id="R170_3.6.3.4-RXN" reversible="false"  name="R170_3.6.3.4-RXN" >
<listOfReactants>
<speciesReference species="ATP" stoichiometry="1." />
<speciesReference species="WATER" stoichiometry="1." />
<speciesReference species="CU+2(CCO-CYTOSOL)" stoichiometry="1." />
</listOfReactants>
<listOfProducts>
<speciesReference species="ADP" stoichiometry="1." />
<speciesReference species="Pi" stoichiometry="1." />
<speciesReference species="CU+2(CCO-EXTRACELLULAR)" stoichiometry="1." />
</listOfProducts>
</reaction>
<reaction id="R171_SIROHEME-FERROCHELAT-RXN" reversible="false"  name="R171_SIROHEME-FERROCHELAT-RXN" >
<listOfReactants>
<speciesReference species="FE+2" stoichiometry="1." />
<speciesReference species="SIROHYDROCHLORIN" stoichiometry="1." />
</listOfReactants>
<listOfProducts>
<speciesReference species="PROTON" stoichiometry="2." />
<speciesReference species="SIROHEME" stoichiometry="1." />
</listOfProducts>
</reaction>
<reaction id="R172_GLUTAMIDOTRANS-RXN" reversible="false"  name="R172_GLUTAMIDOTRANS-RXN" >
<listOfReactants>
<speciesReference species="GLN" stoichiometry="1." />
<speciesReference species="PHOSPHORIBULOSYL-FORMIMINO-AICAR-P" stoichiometry="1." />
</listOfReactants>
<listOfProducts>
<speciesReference species="AICAR" stoichiometry="1." />
<speciesReference species="D-ERYTHRO-IMIDAZOLE-GLYCEROL-P" stoichiometry="1." />
<speciesReference species="GLT" stoichiometry="1." />
</listOfProducts>
</reaction>
<reaction id="R173_RXN-1103" reversible="false"  name="R173_RXN-1103" >
<listOfReactants>
<speciesReference species="COUMARATE" stoichiometry="1." />
<speciesReference species="NADPH" stoichiometry="1." />
<speciesReference species="OXYGEN-MOLECULE" stoichiometry="1." />
</listOfReactants>
<listOfProducts>
<speciesReference species="CAFFEATE" stoichiometry="1." />
<speciesReference species="NADP" stoichiometry="1." />
<speciesReference species="WATER" stoichiometry="1." />
</listOfProducts>
</reaction>
<reaction id="R174_RXN0-745" reversible="false"  name="R174_RXN0-745" >
<listOfReactants>
<speciesReference species="ATP" stoichiometry="1." />
</listOfReactants>
<listOfProducts>
<speciesReference species="WATER" stoichiometry="1." />
<speciesReference species="DATP" stoichiometry="1." />
</listOfProducts>
</reaction>
<reaction id="R175_6.3.4.16-RXN" reversible="false"  name="R175_6.3.4.16-RXN" >
<listOfReactants>
<speciesReference species="AMMONIA" stoichiometry="1." />
<speciesReference species="ATP" stoichiometry="2." />
<speciesReference species="CARBON-DIOXIDE" stoichiometry="1." />
<speciesReference species="WATER" stoichiometry="1." />
</listOfReactants>
<listOfProducts>
<speciesReference species="ADP" stoichiometry="2." />
<speciesReference species="CARBAMOYL-P" stoichiometry="1." />
<speciesReference species="Pi" stoichiometry="1." />
</listOfProducts>
</reaction>
<reaction id="R176_RXNQT-4154" reversible="false"  name="R176_RXNQT-4154" >
<listOfReactants>
<speciesReference species="CPDQT-15" stoichiometry="1." />
<speciesReference species="OXYGEN-MOLECULE" stoichiometry="1." />
</listOfReactants>
<listOfProducts>
<speciesReference species="CPDQT-14" stoichiometry="1." />
<speciesReference species="WATER" stoichiometry="1." />
</listOfProducts>
</reaction>
<reaction id="R177_TRYPSYN-RXN" reversible="false"  name="R177_TRYPSYN-RXN" >
<listOfReactants>
<speciesReference species="INDOLE-3-GLYCEROL-P" stoichiometry="1." />
<speciesReference species="SER" stoichiometry="1." />
</listOfReactants>
<listOfProducts>
<speciesReference species="GAP" stoichiometry="1." />
<speciesReference species="TRP" stoichiometry="1." />
<speciesReference species="WATER" stoichiometry="1." />
</listOfProducts>
</reaction>
<reaction id="R178_HISTALDEHYD-RXN" reversible="false"  name="R178_HISTALDEHYD-RXN" >
<listOfReactants>
<speciesReference species="HISTIDINAL" stoichiometry="1." />
<speciesReference species="NAD" stoichiometry="1." />
<speciesReference species="WATER" stoichiometry="1." />
</listOfReactants>
<listOfProducts>
<speciesReference species="NADH" stoichiometry="1." />
<speciesReference species="HIS" stoichiometry="1." />
</listOfProducts>
</reaction>
<reaction id="R179_RXN-974" reversible="false"  name="R179_RXN-974" >
<listOfReactants>
<speciesReference species="2-KETOGLUTARATE" stoichiometry="1." />
<speciesReference species="SER" stoichiometry="1." />
</listOfReactants>
<listOfProducts>
<speciesReference species="GLT" stoichiometry="1." />
<speciesReference species="OH-PYR" stoichiometry="1." />
</listOfProducts>
</reaction>
<reaction id="R180_RXN66-303" reversible="false"  name="R180_RXN66-303" >
<listOfReactants>
<speciesReference species="LANOSTEROL" stoichiometry="1." />
<speciesReference species="NADPH" stoichiometry="1." />
<speciesReference species="OXYGEN-MOLECULE" stoichiometry="1." />
</listOfReactants>
<listOfProducts>
<speciesReference species="CPD-4568" stoichiometry="1." />
<speciesReference species="NADP" stoichiometry="1." />
<speciesReference species="WATER" stoichiometry="1." />
</listOfProducts>
</reaction>
<reaction id="R181_RXN-6544" reversible="false"  name="R181_RXN-6544" >
<listOfReactants>
<speciesReference species="2-KETOGLUTARATE" stoichiometry="1." />
<speciesReference species="CPD1F-95" stoichiometry="1." />
<speciesReference species="OXYGEN-MOLECULE" stoichiometry="1." />
</listOfReactants>
<listOfProducts>
<speciesReference species="CARBON-DIOXIDE" stoichiometry="1." />
<speciesReference species="CPD-6228" stoichiometry="1." />
<speciesReference species="SUC" stoichiometry="1." />
</listOfProducts>
</reaction>
<reaction id="R182_PHEAMINOTRANS-RXN" reversible="false"  name="R182_PHEAMINOTRANS-RXN" >
<listOfReactants>
<speciesReference species="GLT" stoichiometry="1." />
<speciesReference species="PHENYL-PYRUVATE" stoichiometry="1." />
</listOfReactants>
<listOfProducts>
<speciesReference species="2-KETOGLUTARATE" stoichiometry="1." />
<speciesReference species="PHE" stoichiometry="1." />
</listOfProducts>
</reaction>
<reaction id="R183_HEMEOSYN-RXN" reversible="false"  name="R183_HEMEOSYN-RXN" >
<listOfReactants>
<speciesReference species="FARNESYL-PP" stoichiometry="1." />
<speciesReference species="PROTOHEME" stoichiometry="1." />
<speciesReference species="WATER" stoichiometry="1." />
</listOfReactants>
<listOfProducts>
<speciesReference species="PPI" stoichiometry="1." />
<speciesReference species="HEME_O" stoichiometry="1." />
</listOfProducts>
</reaction>
<reaction id="R184_UTPHEXPURIDYLYLTRANS-RXN" reversible="false"  name="R184_UTPHEXPURIDYLYLTRANS-RXN" >
<listOfReactants>
<speciesReference species="GALACTOSE-1P" stoichiometry="1." />
<speciesReference species="UTP" stoichiometry="1." />
</listOfReactants>
<listOfProducts>
<speciesReference species="PPI" stoichiometry="1." />
<speciesReference species="UDP-GALACTOSE" stoichiometry="1." />
</listOfProducts>
</reaction>
<reaction id="R185_RXNQT-4161" reversible="false"  name="R185_RXNQT-4161" >
<listOfReactants>
<speciesReference species="CPD1F-437" stoichiometry="1." />
<speciesReference species="UDP-L-RHAMNOSE" stoichiometry="1." />
</listOfReactants>
<listOfProducts>
<speciesReference species="UDP" stoichiometry="1." />
<speciesReference species="CPD-5521" stoichiometry="1." />
</listOfProducts>
</reaction>
<reaction id="R186_RXN1F-99" reversible="false"  name="R186_RXN1F-99" >
<listOfReactants>
<speciesReference species="2-KETOGLUTARATE" stoichiometry="1." />
<speciesReference species="CPD1F-120" stoichiometry="1." />
<speciesReference species="OXYGEN-MOLECULE" stoichiometry="1." />
</listOfReactants>
<listOfProducts>
<speciesReference species="CARBON-DIOXIDE" stoichiometry="1." />
<speciesReference species="CPD1F-84" stoichiometry="1." />
<speciesReference species="SUC" stoichiometry="1." />
</listOfProducts>
</reaction>
<reaction id="R187_ASPCARBTRANS-RXN" reversible="false"  name="R187_ASPCARBTRANS-RXN" >
<listOfReactants>
<speciesReference species="CARBAMOYL-P" stoichiometry="1." />
<speciesReference species="L-ASPARTATE" stoichiometry="1." />
</listOfReactants>
<listOfProducts>
<speciesReference species="CARBAMYUL-L-ASPARTATE" stoichiometry="1." />
<speciesReference species="Pi" stoichiometry="1." />
</listOfProducts>
</reaction>
<reaction id="R188_RXN0-5234" reversible="false"  name="R188_RXN0-5234" >
<listOfReactants>
<speciesReference species="ALLO-THR" stoichiometry="1." />
</listOfReactants>
<listOfProducts>
<speciesReference species="ACETALD" stoichiometry="1." />
<speciesReference species="GLY" stoichiometry="1." />
</listOfProducts>
</reaction>
<reaction id="R189_RXN-7838" reversible="false"  name="R189_RXN-7838" >
<listOfReactants>
<speciesReference species="WATER" stoichiometry="1." />
<speciesReference species="Cis-2-enoyl-CoAs" stoichiometry="1." />
</listOfReactants>
<listOfProducts>
<speciesReference species="D-3-HYDROXYACYL-COA" stoichiometry="1." />
</listOfProducts>
</reaction>
<reaction id="R190_D-PPENTOMUT-RXN" reversible="false"  name="R190_D-PPENTOMUT-RXN" >
<listOfReactants>
<speciesReference species="DEOXY-RIBOSE-1P" stoichiometry="1." />
</listOfReactants>
<listOfProducts>
<speciesReference species="DEOXY-RIBOSE-5P" stoichiometry="1." />
</listOfProducts>
</reaction>
<reaction id="R191_RXN-4314" reversible="false"  name="R191_RXN-4314" >
<listOfReactants>
<speciesReference species="CPD-4206" stoichiometry="1." />
<speciesReference species="WATER" stoichiometry="1." />
</listOfReactants>
<listOfProducts>
<speciesReference species="CPD-4208" stoichiometry="1." />
<speciesReference species="Pi" stoichiometry="1." />
</listOfProducts>
</reaction>
<reaction id="R192_PNKIN-RXN" reversible="false"  name="R192_PNKIN-RXN" >
<listOfReactants>
<speciesReference species="ATP" stoichiometry="1." />
<speciesReference species="PYRIDOXINE" stoichiometry="1." />
</listOfReactants>
<listOfProducts>
<speciesReference species="ADP" stoichiometry="1." />
<speciesReference species="PYRIDOXINE-5P" stoichiometry="1." />
</listOfProducts>
</reaction>
<reaction id="R193_D-LACTATE-DEHYDROGENASE-(CYTOCHROME)-RXN" reversible="false"  name="R193_D-LACTATE-DEHYDROGENASE-(CYTOCHROME)-RXN" >
<listOfReactants>
<speciesReference species="Cytochromes-C" stoichiometry="2." />
<speciesReference species="D-LACTATE" stoichiometry="1." />
</listOfReactants>
<listOfProducts>
<speciesReference species="Cytochromes-C-Reduced" stoichiometry="2." />
<speciesReference species="PYRUVATE" stoichiometry="1." />
</listOfProducts>
</reaction>
<reaction id="R194_PHOSPHOLIPASE-C-RXN" reversible="false"  name="R194_PHOSPHOLIPASE-C-RXN" >
<listOfReactants>
<speciesReference species="PHOSPHATIDYLCHOLINE" stoichiometry="1." />
<speciesReference species="WATER" stoichiometry="1." />
</listOfReactants>
<listOfProducts>
<speciesReference species="DIACYLGLYCEROL" stoichiometry="1." />
<speciesReference species="PHOSPHORYL-CHOLINE" stoichiometry="1." />
</listOfProducts>
</reaction>
<reaction id="R195_RXN1F-404" reversible="false"  name="R195_RXN1F-404" >
<listOfReactants>
<speciesReference species="99-DI-CIS-ZETA-CAROTENE" stoichiometry="1." />
</listOfReactants>
<listOfProducts>
<speciesReference species="799-TRI-CIS-NEUROSPORENE" stoichiometry="1." />
</listOfProducts>
</reaction>
<reaction id="R196_RXN-1884" reversible="false"  name="R196_RXN-1884" >
<listOfReactants>
<speciesReference species="L-GALACTOSE" stoichiometry="1." />
<speciesReference species="NAD" stoichiometry="1." />
</listOfReactants>
<listOfProducts>
<speciesReference species="CPD-330" stoichiometry="1." />
<speciesReference species="NADH" stoichiometry="1." />
</listOfProducts>
</reaction>
<reaction id="R197_KDOTRANS-RXN" reversible="false"  name="R197_KDOTRANS-RXN" >
<listOfReactants>
<speciesReference species="CMP-KDO" stoichiometry="1." />
<speciesReference species="LIPID-IV-A" stoichiometry="1." />
</listOfReactants>
<listOfProducts>
<speciesReference species="CMP" stoichiometry="1." />
<speciesReference species="KDO-LIPID-IVA" stoichiometry="1." />
</listOfProducts>
</reaction>
<reaction id="R198_RXN3O-1380" reversible="false"  name="R198_RXN3O-1380" >
<listOfReactants>
<speciesReference species="DIHYDRO-SPHINGOSINE" stoichiometry="1." />
<speciesReference species="NADPH" stoichiometry="1." />
<speciesReference species="OXYGEN-MOLECULE" stoichiometry="1." />
</listOfReactants>
<listOfProducts>
<speciesReference species="NADP" stoichiometry="1." />
<speciesReference species="WATER" stoichiometry="1." />
<speciesReference species="PHYTOSPINGOSINE" stoichiometry="1." />
</listOfProducts>
</reaction>
<reaction id="R199_XYLULOKIN-RXN" reversible="false"  name="R199_XYLULOKIN-RXN" >
<listOfReactants>
<speciesReference species="ATP" stoichiometry="1." />
<speciesReference species="D-XYLULOSE" stoichiometry="1." />
</listOfReactants>
<listOfProducts>
<speciesReference species="ADP" stoichiometry="1." />
<speciesReference species="XYLULOSE-5-PHOSPHATE" stoichiometry="1." />
</listOfProducts>
</reaction>
<reaction id="R200_LYSDECARBOX-RXN" reversible="false"  name="R200_LYSDECARBOX-RXN" >
<listOfReactants>
<speciesReference species="LYS" stoichiometry="1." />
</listOfReactants>
<listOfProducts>
<speciesReference species="CARBON-DIOXIDE" stoichiometry="1." />
<speciesReference species="CADAVERINE" stoichiometry="1." />
</listOfProducts>
</reaction>
<reaction id="R201_METHYLACYLYLCOA-HYDROXY-RXN" reversible="false"  name="R201_METHYLACYLYLCOA-HYDROXY-RXN" >
<listOfReactants>
<speciesReference species="METHACRYLYL-COA" stoichiometry="1." />
<speciesReference species="WATER" stoichiometry="1." />
</listOfReactants>
<listOfProducts>
<speciesReference species="3-HYDROXY-ISOBUTYRYL-COA" stoichiometry="1." />
</listOfProducts>
</reaction>
<reaction id="R202_RXN-5841" reversible="false"  name="R202_RXN-5841" >
<listOfReactants>
<speciesReference species="NICOTINAMIDE_NUCLEOTIDE" stoichiometry="1." />
<speciesReference species="WATER" stoichiometry="1." />
</listOfReactants>
<listOfProducts>
<speciesReference species="NICOTINAMIDE_RIBOSE" stoichiometry="1." />
<speciesReference species="Pi" stoichiometry="1." />
</listOfProducts>
</reaction>
<reaction id="R203_2-OXOGLUT-DECARBOX-RXN" reversible="false"  name="R203_2-OXOGLUT-DECARBOX-RXN" >
<listOfReactants>
<speciesReference species="2-KETOGLUTARATE" stoichiometry="1." />
<speciesReference species="THIAMINE-PYROPHOSPHATE" stoichiometry="1." />
</listOfReactants>
<listOfProducts>
<speciesReference species="CARBON-DIOXIDE" stoichiometry="1." />
<speciesReference species="SUCCINATE-SEMIALDEHYDE-THIAMINE-PPI" stoichiometry="1." />
</listOfProducts>
</reaction>
<reaction id="R204_LACTALDDEHYDROG-RXN" reversible="false"  name="R204_LACTALDDEHYDROG-RXN" >
<listOfReactants>
<speciesReference species="NAD" stoichiometry="1." />
<speciesReference species="WATER" stoichiometry="1." />
<speciesReference species="LACTALD" stoichiometry="1." />
</listOfReactants>
<listOfProducts>
<speciesReference species="NADH" stoichiometry="1." />
<speciesReference species="L-LACTATE" stoichiometry="1." />
</listOfProducts>
</reaction>
<reaction id="R205_RXN-8281" reversible="false"  name="R205_RXN-8281" >
<listOfReactants>
<speciesReference species="CPD-458" stoichiometry="1." />
<speciesReference species="4-METHYL-MYO-INOSITOL" stoichiometry="1." />
</listOfReactants>
<listOfProducts>
<speciesReference species="MYO-INOSITOL" stoichiometry="1." />
<speciesReference species="CPD-8058" stoichiometry="1." />
</listOfProducts>
</reaction>
<reaction id="R206_2.6.1.18-RXN" reversible="false"  name="R206_2.6.1.18-RXN" >
<listOfReactants>
<speciesReference species="L-ALPHA-ALANINE" stoichiometry="1." />
<speciesReference species="MALONATE-S-ALD" stoichiometry="1." />
</listOfReactants>
<listOfProducts>
<speciesReference species="B-ALANINE" stoichiometry="1." />
<speciesReference species="PYRUVATE" stoichiometry="1." />
</listOfProducts>
</reaction>
<reaction id="R207_DEPHOSPHOCOAKIN-RXN" reversible="false"  name="R207_DEPHOSPHOCOAKIN-RXN" >
<listOfReactants>
<speciesReference species="ATP" stoichiometry="1." />
<speciesReference species="DEPHOSPHO-COA" stoichiometry="1." />
</listOfReactants>
<listOfProducts>
<speciesReference species="ADP" stoichiometry="1." />
<speciesReference species="CO-A" stoichiometry="1." />
</listOfProducts>
</reaction>
<reaction id="R208_L-GLN-FRUCT-6-P-AMINOTRANS-RXN" reversible="false"  name="R208_L-GLN-FRUCT-6-P-AMINOTRANS-RXN" >
<listOfReactants>
<speciesReference species="FRUCTOSE-6P" stoichiometry="1." />
<speciesReference species="GLN" stoichiometry="1." />
</listOfReactants>
<listOfProducts>
<speciesReference species="D-GLUCOSAMINE-6-P" stoichiometry="1." />
<speciesReference species="GLT" stoichiometry="1." />
</listOfProducts>
</reaction>
<reaction id="R209_RXN-6543" reversible="false"  name="R209_RXN-6543" >
<listOfReactants>
<speciesReference species="2-KETOGLUTARATE" stoichiometry="1." />
<speciesReference species="CPD1F-84" stoichiometry="1." />
<speciesReference species="OXYGEN-MOLECULE" stoichiometry="1." />
</listOfReactants>
<listOfProducts>
<speciesReference species="CARBON-DIOXIDE" stoichiometry="1." />
<speciesReference species="SUC" stoichiometry="1." />
<speciesReference species="CPD-6223" stoichiometry="1." />
</listOfProducts>
</reaction>
<reaction id="R210_RXN-775" reversible="false"  name="R210_RXN-775" >
<listOfReactants>
<speciesReference species="CPD-715" stoichiometry="1." />
</listOfReactants>
<listOfProducts>
<speciesReference species="CPD-717" stoichiometry="1." />
</listOfProducts>
</reaction>
<reaction id="R211_RXN-5106" reversible="false"  name="R211_RXN-5106" >
<listOfReactants>
<speciesReference species="GERANYL-PP" stoichiometry="1." />
</listOfReactants>
<listOfProducts>
<speciesReference species="PPI" stoichiometry="1." />
<speciesReference species="CPD-4892" stoichiometry="1." />
</listOfProducts>
</reaction>
<reaction id="R212_URACIL-PRIBOSYLTRANS-RXN" reversible="false"  name="R212_URACIL-PRIBOSYLTRANS-RXN" >
<listOfReactants>
<speciesReference species="PRPP" stoichiometry="1." />
<speciesReference species="URACIL" stoichiometry="1." />
</listOfReactants>
<listOfProducts>
<speciesReference species="PPI" stoichiometry="1." />
<speciesReference species="UMP" stoichiometry="1." />
</listOfProducts>
</reaction>
<reaction id="R213_L-ASCORBATE-PEROXIDASE-RXN" reversible="false"  name="R213_L-ASCORBATE-PEROXIDASE-RXN" >
<listOfReactants>
<speciesReference species="ASCORBATE" stoichiometry="1." />
<speciesReference species="HYDROGEN-PEROXIDE" stoichiometry="1." />
</listOfReactants>
<listOfProducts>
<speciesReference species="L-DEHYDRO-ASCORBATE" stoichiometry="1." />
<speciesReference species="WATER" stoichiometry="2." />
</listOfProducts>
</reaction>
<reaction id="R214_QUINOPRIBOTRANS-RXN" reversible="false"  name="R214_QUINOPRIBOTRANS-RXN" >
<listOfReactants>
<speciesReference species="PRPP" stoichiometry="1." />
<speciesReference species="QUINOLINATE" stoichiometry="1." />
</listOfReactants>
<listOfProducts>
<speciesReference species="CARBON-DIOXIDE" stoichiometry="1." />
<speciesReference species="NICOTINATE_NUCLEOTIDE" stoichiometry="1." />
<speciesReference species="PPI" stoichiometry="1." />
</listOfProducts>
</reaction>
<reaction id="R215_GUANYL-KIN-RXN" reversible="false"  name="R215_GUANYL-KIN-RXN" >
<listOfReactants>
<speciesReference species="ATP" stoichiometry="1." />
<speciesReference species="GMP" stoichiometry="1." />
</listOfReactants>
<listOfProducts>
<speciesReference species="ADP" stoichiometry="1." />
<speciesReference species="GDP" stoichiometry="1." />
</listOfProducts>
</reaction>
<reaction id="R216_3-DEHYDROQUINATE-SYNTHASE-RXN" reversible="false"  name="R216_3-DEHYDROQUINATE-SYNTHASE-RXN" >
<listOfReactants>
<speciesReference species="3-DEOXY-D-ARABINO-HEPTULOSONATE-7-P" stoichiometry="1." />
</listOfReactants>
<listOfProducts>
<speciesReference species="DEHYDROQUINATE" stoichiometry="1." />
<speciesReference species="Pi" stoichiometry="1." />
</listOfProducts>
</reaction>
<reaction id="R217_HOMOSERDEHYDROG-RXN-NADP" reversible="false"  name="R217_HOMOSERDEHYDROG-RXN-NADP" >
<listOfReactants>
<speciesReference species="L-ASPARTATE-SEMIALDEHYDE" stoichiometry="1." />
<speciesReference species="NADPH" stoichiometry="1." />
<speciesReference species="PROTON" stoichiometry="1." />
</listOfReactants>
<listOfProducts>
<speciesReference species="HOMO-SER" stoichiometry="1." />
<speciesReference species="NADP" stoichiometry="1." />
</listOfProducts>
</reaction>
<reaction id="R218_BHBDCLOS-RXN" reversible="false"  name="R218_BHBDCLOS-RXN" >
<listOfReactants>
<speciesReference species="CPD-650" stoichiometry="1." />
<speciesReference species="NAD" stoichiometry="1." />
</listOfReactants>
<listOfProducts>
<speciesReference species="ACETOACETYL-COA" stoichiometry="1." />
<speciesReference species="NADH" stoichiometry="1." />
</listOfProducts>
</reaction>
<reaction id="R219_RXN66-3" reversible="false"  name="R219_RXN66-3" >
<listOfReactants>
<speciesReference species="ACETALD" stoichiometry="1." />
<speciesReference species="NAD" stoichiometry="1." />
<speciesReference species="WATER" stoichiometry="1." />
</listOfReactants>
<listOfProducts>
<speciesReference species="ACET" stoichiometry="1." />
<speciesReference species="NADH" stoichiometry="1." />
</listOfProducts>
</reaction>
<reaction id="R220_2.3.1.158-RXN" reversible="false"  name="R220_2.3.1.158-RXN" >
<listOfReactants>
<speciesReference species="DIACYLGLYCEROL" stoichiometry="1." />
<speciesReference species="Phospholipids" stoichiometry="1." />
</listOfReactants>
<listOfProducts>
<speciesReference species="Lysophospholipids" stoichiometry="1." />
<speciesReference species="Triacylglycerols" stoichiometry="1." />
</listOfProducts>
</reaction>
<reaction id="R221_THYMIDYLATESYN-RXN" reversible="false"  name="R221_THYMIDYLATESYN-RXN" >
<listOfReactants>
<speciesReference species="DUMP" stoichiometry="1." />
<speciesReference species="METHYLENE-THF" stoichiometry="1." />
</listOfReactants>
<listOfProducts>
<speciesReference species="DIHYDROFOLATE" stoichiometry="1." />
<speciesReference species="TMP" stoichiometry="1." />
</listOfProducts>
</reaction>
<reaction id="R222_INOSINE-NUCLEOSIDASE-RXN" reversible="false"  name="R222_INOSINE-NUCLEOSIDASE-RXN" >
<listOfReactants>
<speciesReference species="INOSINE" stoichiometry="1." />
<speciesReference species="WATER" stoichiometry="1." />
</listOfReactants>
<listOfProducts>
<speciesReference species="HYPOXANTHINE" stoichiometry="1." />
<speciesReference species="RIBOSE" stoichiometry="1." />
</listOfProducts>
</reaction>
<reaction id="R223_PSII-RXN" reversible="false"  name="R223_PSII-RXN" >
<listOfReactants>
<speciesReference species="WATER" stoichiometry="2." />
</listOfReactants>
<listOfProducts>
<speciesReference species="E-" stoichiometry="4." />
<speciesReference species="OXYGEN-MOLECULE" stoichiometry="1." />
<speciesReference species="PROTON" stoichiometry="4." />
</listOfProducts>
</reaction>
<reaction id="R224_RXN-6903" reversible="false"  name="R224_RXN-6903" >
<listOfReactants>
<speciesReference species="NADH" stoichiometry="1." />
<speciesReference species="SUCC-S-ALD" stoichiometry="1." />
</listOfReactants>
<listOfProducts>
<speciesReference species="NAD" stoichiometry="1." />
<speciesReference species="4-HYDROXY-BUTYRATE" stoichiometry="1." />
</listOfProducts>
</reaction>
<reaction id="R225_5.5.1.13-RXN" reversible="false"  name="R225_5.5.1.13-RXN" >
<listOfReactants>
<speciesReference species="GERANYLGERANYL-PP" stoichiometry="1." />
</listOfReactants>
<listOfProducts>
<speciesReference species="ENT-COPALYL-DIPHOSPHATE" stoichiometry="1." />
</listOfProducts>
</reaction>
<reaction id="R226_TYRAMINE-N-FERULOYLTRANSFERASE-RXN" reversible="false"  name="R226_TYRAMINE-N-FERULOYLTRANSFERASE-RXN" >
<listOfReactants>
<speciesReference species="FERULOYL-COA" stoichiometry="1." />
<speciesReference species="TYRAMINE" stoichiometry="1." />
</listOfReactants>
<listOfProducts>
<speciesReference species="CO-A" stoichiometry="1." />
<speciesReference species="CPD-440" stoichiometry="1." />
</listOfProducts>
</reaction>
<reaction id="R227_RXN-5481" reversible="false"  name="R227_RXN-5481" >
<listOfReactants>
<speciesReference species="CPD-663" stoichiometry="1." />
<speciesReference species="NADPH" stoichiometry="1." />
</listOfReactants>
<listOfProducts>
<speciesReference species="NADP" stoichiometry="1." />
<speciesReference species="UDP-L-RHAMNOSE" stoichiometry="1." />
</listOfProducts>
</reaction>
<reaction id="R228_RXN-8314" reversible="false"  name="R228_RXN-8314" >
<listOfReactants>
<speciesReference species="CPD-8083" stoichiometry="1." />
</listOfReactants>
<listOfProducts>
<speciesReference species="CPD-8081" stoichiometry="1." />
</listOfProducts>
</reaction>
<reaction id="R229_THIOSULFATE-SULFURTRANSFERASE-RXN" reversible="false"  name="R229_THIOSULFATE-SULFURTRANSFERASE-RXN" >
<listOfReactants>
<speciesReference species="HCN" stoichiometry="1." />
<speciesReference species="S2O3" stoichiometry="1." />
</listOfReactants>
<listOfProducts>
<speciesReference species="SO3" stoichiometry="1." />
<speciesReference species="HSCN" stoichiometry="1." />
</listOfProducts>
</reaction>
<reaction id="R230_DETHIOBIOTIN-SYN-RXN" reversible="false"  name="R230_DETHIOBIOTIN-SYN-RXN" >
<listOfReactants>
<speciesReference species="ATP" stoichiometry="1." />
<speciesReference species="CARBON-DIOXIDE" stoichiometry="1." />
<speciesReference species="DIAMINONONANOATE" stoichiometry="1." />
</listOfReactants>
<listOfProducts>
<speciesReference species="ADP" stoichiometry="1." />
<speciesReference species="DETHIOBIOTIN" stoichiometry="1." />
<speciesReference species="Pi" stoichiometry="1." />
</listOfProducts>
</reaction>
<reaction id="R231_RXN-5762" reversible="false"  name="R231_RXN-5762" >
<listOfReactants>
<speciesReference species="CPD-5601" stoichiometry="1." />
<speciesReference species="S-ADENOSYLMETHIONINE" stoichiometry="1." />
</listOfReactants>
<listOfProducts>
<speciesReference species="ADENOSYL-HOMO-CYS" stoichiometry="1." />
<speciesReference species="CPD-5602" stoichiometry="1." />
</listOfProducts>
</reaction>
<reaction id="R232_RXN-1623" reversible="false"  name="R232_RXN-1623" >
<listOfReactants>
<speciesReference species="ACYL-SN-GLYCEROL-3P" stoichiometry="1." />
<speciesReference species="Fatty-Acyl-CoA" stoichiometry="1." />
</listOfReactants>
<listOfProducts>
<speciesReference species="CO-A" stoichiometry="1." />
<speciesReference species="L-PHOSPHATIDATE" stoichiometry="1." />
</listOfProducts>
</reaction>
<reaction id="R233_RXN-7813" reversible="false"  name="R233_RXN-7813" >
<listOfReactants>
<speciesReference species="4-PRENYLPHLORISOBUTYROPHENONE" stoichiometry="1." />
<speciesReference species="CPD-4211" stoichiometry="1." />
</listOfReactants>
<listOfProducts>
<speciesReference species="PPI" stoichiometry="1." />
<speciesReference species="CPD-7107" stoichiometry="1." />
</listOfProducts>
</reaction>
<reaction id="R234_RXN-4306" reversible="false"  name="R234_RXN-4306" >
<listOfReactants>
<speciesReference species="CPD-4203" stoichiometry="1." />
<speciesReference species="NADPH" stoichiometry="1." />
<speciesReference species="WATER" stoichiometry="1." />
</listOfReactants>
<listOfProducts>
<speciesReference species="CPD-4204" stoichiometry="1." />
<speciesReference species="NADP" stoichiometry="1." />
</listOfProducts>
</reaction>
<reaction id="R235_ARGSUCCINLYA-RXN" reversible="false"  name="R235_ARGSUCCINLYA-RXN" >
<listOfReactants>
<speciesReference species="L-ARGININO-SUCCINATE" stoichiometry="1." />
</listOfReactants>
<listOfProducts>
<speciesReference species="ARG" stoichiometry="1." />
<speciesReference species="FUM" stoichiometry="1." />
</listOfProducts>
</reaction>
<reaction id="R236_PYRROLINECARBREDUCT-RXN" reversible="false"  name="R236_PYRROLINECARBREDUCT-RXN" >
<listOfReactants>
<speciesReference species="l-delta(1)-pyrroline_5-carboxylate" stoichiometry="1." />
<speciesReference species="NADH" stoichiometry="1." />
<speciesReference species="PROTON" stoichiometry="1." />
</listOfReactants>
<listOfProducts>
<speciesReference species="NAD" stoichiometry="1." />
<speciesReference species="PRO" stoichiometry="1." />
</listOfProducts>
</reaction>
<reaction id="R237_RXN66-21" reversible="false"  name="R237_RXN66-21" >
<listOfReactants>
<speciesReference species="CPD-8617" stoichiometry="1." />
<speciesReference species="NADH" stoichiometry="1." />
<speciesReference species="OXYGEN-MOLECULE" stoichiometry="1." />
</listOfReactants>
<listOfProducts>
<speciesReference species="CPD-8618" stoichiometry="1." />
<speciesReference species="NAD" stoichiometry="1." />
<speciesReference species="WATER" stoichiometry="2." />
</listOfProducts>
</reaction>
<reaction id="R238_RXN66-312" reversible="false"  name="R238_RXN66-312" >
<listOfReactants>
<speciesReference species="CPD-4576" stoichiometry="1." />
<speciesReference species="NADH" stoichiometry="1." />
<speciesReference species="OXYGEN-MOLECULE" stoichiometry="1." />
</listOfReactants>
<listOfProducts>
<speciesReference species="CPD-4577" stoichiometry="1." />
<speciesReference species="NAD" stoichiometry="1." />
<speciesReference species="WATER" stoichiometry="1." />
</listOfProducts>
</reaction>
<reaction id="R239_RXN1F-169" reversible="false"  name="R239_RXN1F-169" >
<listOfReactants>
<speciesReference species="2-KETOGLUTARATE" stoichiometry="1." />
<speciesReference species="OXYGEN-MOLECULE" stoichiometry="1." />
<speciesReference species="CPD1F-96" stoichiometry="1." />
</listOfReactants>
<listOfProducts>
<speciesReference species="CARBON-DIOXIDE" stoichiometry="2." />
<speciesReference species="CPD1F-140" stoichiometry="1." />
<speciesReference species="SUC" stoichiometry="1." />
</listOfProducts>
</reaction>
<reaction id="R240_2.5.1.19-RXN" reversible="false"  name="R240_2.5.1.19-RXN" >
<listOfReactants>
<speciesReference species="PHOSPHO-ENOL-PYRUVATE" stoichiometry="1." />
<speciesReference species="SHIKIMATE-5P" stoichiometry="1." />
</listOfReactants>
<listOfProducts>
<speciesReference species="3-ENOLPYRUVYL-SHIKIMATE-5P" stoichiometry="1." />
<speciesReference species="Pi" stoichiometry="1." />
</listOfProducts>
</reaction>
<reaction id="R241_ARGININE-DEIMINASE-RXN" reversible="false"  name="R241_ARGININE-DEIMINASE-RXN" >
<listOfReactants>
<speciesReference species="ARG" stoichiometry="1." />
<speciesReference species="WATER" stoichiometry="1." />
</listOfReactants>
<listOfProducts>
<speciesReference species="AMMONIA" stoichiometry="1." />
<speciesReference species="L-CITRULLINE" stoichiometry="1." />
</listOfProducts>
</reaction>
<reaction id="R242_SUCROSE-SYNTHASE-RXN" name="R242_SUCROSE-SYNTHASE-RXN" >
<listOfReactants>
<speciesReference species="FRU" stoichiometry="1." />
<speciesReference species="UDP-GLUCOSE" stoichiometry="1." />
</listOfReactants>
<listOfProducts>
<speciesReference species="SUCROSE" stoichiometry="1." />
<speciesReference species="UDP" stoichiometry="1." />
</listOfProducts>
</reaction>
<reaction id="R243_RXN1F-434" reversible="false"  name="R243_RXN1F-434" >
<listOfReactants>
<speciesReference species="799-TRI-CIS-NEUROSPORENE" stoichiometry="1." />
</listOfReactants>
<listOfProducts>
<speciesReference species="7997-TETRA-CIS-LYCOPENE" stoichiometry="1." />
</listOfProducts>
</reaction>
<reaction id="R244_FORMATE-DEHYDROGENASE-(NADP+)-RXN" reversible="false"  name="R244_FORMATE-DEHYDROGENASE-(NADP+)-RXN" >
<listOfReactants>
<speciesReference species="FORMATE" stoichiometry="1." />
<speciesReference species="NADP" stoichiometry="1." />
</listOfReactants>
<listOfProducts>
<speciesReference species="CARBON-DIOXIDE" stoichiometry="1." />
<speciesReference species="NADPH" stoichiometry="1." />
</listOfProducts>
</reaction>
<reaction id="R245_GPH-RXN" reversible="false"  name="R245_GPH-RXN" >
<listOfReactants>
<speciesReference species="CPD-67" stoichiometry="1." />
<speciesReference species="WATER" stoichiometry="1." />
</listOfReactants>
<listOfProducts>
<speciesReference species="GLYCOLLATE" stoichiometry="1." />
<speciesReference species="Pi" stoichiometry="1." />
</listOfProducts>
</reaction>
<reaction id="R246_DIHYDROXYMETVALDEHYDRAT-RXN" reversible="false"  name="R246_DIHYDROXYMETVALDEHYDRAT-RXN" >
<listOfReactants>
<speciesReference species="1-KETO-2-METHYLVALERATE" stoichiometry="1." />
</listOfReactants>
<listOfProducts>
<speciesReference species="2-KETO-3-METHYL-VALERATE" stoichiometry="1." />
<speciesReference species="WATER" stoichiometry="1." />
</listOfProducts>
</reaction>
<reaction id="R247_3.1.4.11-RXN" reversible="false"  name="R247_3.1.4.11-RXN" >
<listOfReactants>
<speciesReference species="PHOSPHATIDYL-MYO-INOSITOL-45-BISPHOSPHA" stoichiometry="1." />
<speciesReference species="WATER" stoichiometry="1." />
</listOfReactants>
<listOfProducts>
<speciesReference species="DIACYLGLYCEROL" stoichiometry="1." />
<speciesReference species="inositol_1,4,5-trisphosphate" stoichiometry="1." />
</listOfProducts>
</reaction>
<reaction id="R248_ALLANTOICASE-RXN" reversible="false"  name="R248_ALLANTOICASE-RXN" >
<listOfReactants>
<speciesReference species="ALLANTOATE" stoichiometry="1." />
<speciesReference species="WATER" stoichiometry="1." />
</listOfReactants>
<listOfProducts>
<speciesReference species="CPD-1091" stoichiometry="1." />
<speciesReference species="UREA" stoichiometry="1." />
</listOfProducts>
</reaction>
<reaction id="R249_HOMOSERDEHYDROG-RXN" reversible="false"  name="R249_HOMOSERDEHYDROG-RXN" >
<listOfReactants>
<speciesReference species="L-ASPARTATE-SEMIALDEHYDE" stoichiometry="1." />
<speciesReference species="NADH" stoichiometry="1." />
<speciesReference species="PROTON" stoichiometry="1." />
</listOfReactants>
<listOfProducts>
<speciesReference species="HOMO-SER" stoichiometry="1." />
<speciesReference species="NAD" stoichiometry="1." />
</listOfProducts>
</reaction>
<reaction id="R250_RXN-5108" reversible="false"  name="R250_RXN-5108" >
<listOfReactants>
<speciesReference species="GERANYL-PP" stoichiometry="1." />
</listOfReactants>
<listOfProducts>
<speciesReference species="PPI" stoichiometry="1." />
<speciesReference species="CPD-4890" stoichiometry="1." />
</listOfProducts>
</reaction>
<reaction id="R251_RXN-3701" reversible="false"  name="R251_RXN-3701" >
<listOfReactants>
<speciesReference species="GERANYLGERANYL-PP" stoichiometry="1." />
<speciesReference species="PROT-CYS" stoichiometry="1." />
</listOfReactants>
<listOfProducts>
<speciesReference species="PPI" stoichiometry="1." />
<speciesReference species="S-GERANYLGERANYL-PROTEIN" stoichiometry="1." />
</listOfProducts>
</reaction>
<reaction id="R252_RXN-8313" reversible="false"  name="R252_RXN-8313" >
<listOfReactants>
<speciesReference species="CPD-8082" stoichiometry="1." />
</listOfReactants>
<listOfProducts>
<speciesReference species="CPD-8083" stoichiometry="1." />
</listOfProducts>
</reaction>
<reaction id="R253_F16BDEPHOS-RXN" reversible="false"  name="R253_F16BDEPHOS-RXN" >
<listOfReactants>
<speciesReference species="FRUCTOSE-16-DIPHOSPHATE" stoichiometry="1." />
<speciesReference species="WATER" stoichiometry="1." />
</listOfReactants>
<listOfProducts>
<speciesReference species="FRUCTOSE-6P" stoichiometry="1." />
<speciesReference species="Pi" stoichiometry="1." />
</listOfProducts>
</reaction>
<reaction id="R254_RXN-8025" reversible="false"  name="R254_RXN-8025" >
<listOfReactants>
<speciesReference species="CPD1F-129" stoichiometry="1." />
<speciesReference species="Donor-H2" stoichiometry="1." />
<speciesReference species="OXYGEN-MOLECULE" stoichiometry="1." />
</listOfReactants>
<listOfProducts>
<speciesReference species="Acceptor" stoichiometry="1." />
<speciesReference species="CPD-7409" stoichiometry="1." />
<speciesReference species="WATER" stoichiometry="1." />
</listOfProducts>
</reaction>
<reaction id="R255_RXN-1062" reversible="false"  name="R255_RXN-1062" >
<listOfReactants>
<speciesReference species="16-HYDROXYPALMITATE" stoichiometry="1." />
<speciesReference species="NADPH" stoichiometry="1." />
<speciesReference species="OXYGEN-MOLECULE" stoichiometry="1." />
</listOfReactants>
<listOfProducts>
<speciesReference species="NADP" stoichiometry="1." />
<speciesReference species="WATER" stoichiometry="1." />
<speciesReference species="9--OR-1016-DIHYDROXYPALMITATE" stoichiometry="1." />
</listOfProducts>
</reaction>
<reaction id="R256_METHENYLTHFCYCLOHYDRO-RXN" name="R256_METHENYLTHFCYCLOHYDRO-RXN" >
<listOfReactants>
<speciesReference species="5,10-methenyl-thf" stoichiometry="1." />
<speciesReference species="WATER" stoichiometry="1." />
</listOfReactants>
<listOfProducts>
<speciesReference species="10-FORMYL-THF" stoichiometry="1." />
</listOfProducts>
</reaction>
<reaction id="R257_THREONINE-ALDOLASE-RXN" reversible="false"  name="R257_THREONINE-ALDOLASE-RXN" >
<listOfReactants>
<speciesReference species="THR" stoichiometry="1." />
</listOfReactants>
<listOfProducts>
<speciesReference species="ACETALD" stoichiometry="1." />
<speciesReference species="GLY" stoichiometry="1." />
</listOfProducts>
</reaction>
<reaction id="R258_SERINE-C-PALMITOYLTRANSFERASE-RXN" reversible="false"  name="R258_SERINE-C-PALMITOYLTRANSFERASE-RXN" >
<listOfReactants>
<speciesReference species="SER" stoichiometry="1." />
<speciesReference species="PALMITYL-COA" stoichiometry="1." />
</listOfReactants>
<listOfProducts>
<speciesReference species="CARBON-DIOXIDE" stoichiometry="1." />
<speciesReference species="CO-A" stoichiometry="1." />
<speciesReference species="DEHYDROSPHINGANINE" stoichiometry="1." />
</listOfProducts>
</reaction>
<reaction id="R259_RXN-7022" reversible="false"  name="R259_RXN-7022" >
<listOfReactants>
<speciesReference species="CPD-6366" stoichiometry="1." />
<speciesReference species="UDP-GLUCOSE" stoichiometry="1." />
</listOfReactants>
<listOfProducts>
<speciesReference species="CPD-6562" stoichiometry="1." />
<speciesReference species="UDP" stoichiometry="1." />
</listOfProducts>
</reaction>
<reaction id="R260_PYRIMSYN3-RXN" reversible="false"  name="R260_PYRIMSYN3-RXN" >
<listOfReactants>
<speciesReference species="AMINO-HYDROXYMETHYL-METHYL-PYR-P" stoichiometry="1." />
<speciesReference species="ATP" stoichiometry="1." />
</listOfReactants>
<listOfProducts>
<speciesReference species="ADP" stoichiometry="1." />
<speciesReference species="AMINO-HYDROXYMETHYL-METHYLPYRIMIDINE-PP" stoichiometry="1." />
</listOfProducts>
</reaction>
<reaction id="R261_5'-NUCLEOTID-RXN" reversible="false"  name="R261_5'-NUCLEOTID-RXN" >
<listOfReactants>
<speciesReference species="WATER" stoichiometry="1." />
<speciesReference species="Ribonucleoside-Monophosphates" stoichiometry="1." />
</listOfReactants>
<listOfProducts>
<speciesReference species="Pi" stoichiometry="1." />
<speciesReference species="Ribonucleosides" stoichiometry="1." />
</listOfProducts>
</reaction>
<reaction id="R262_RXN-7609" reversible="false"  name="R262_RXN-7609" >
<listOfReactants>
<speciesReference species="GMP" stoichiometry="1." />
<speciesReference species="WATER" stoichiometry="1." />
</listOfReactants>
<listOfProducts>
<speciesReference species="GUANOSINE" stoichiometry="1." />
<speciesReference species="Pi" stoichiometry="1." />
</listOfProducts>
</reaction>
<reaction id="R263_RXN-4318" reversible="false"  name="R263_RXN-4318" >
<listOfReactants>
<speciesReference species="CPD-4208" stoichiometry="1." />
<speciesReference species="WATER" stoichiometry="1." />
</listOfReactants>
<listOfProducts>
<speciesReference species="CPD-4210" stoichiometry="1." />
<speciesReference species="RIBOSE" stoichiometry="1." />
</listOfProducts>
</reaction>
<reaction id="R264_RXN-1382" reversible="false"  name="R264_RXN-1382" >
<listOfReactants>
<speciesReference species="L-1-PHOSPHATIDYL-ETHANOLAMINE" stoichiometry="1." />
<speciesReference species="SER" stoichiometry="1." />
</listOfReactants>
<listOfProducts>
<speciesReference species="ETHANOL-AMINE" stoichiometry="1." />
<speciesReference species="L-1-PHOSPHATIDYL-SERINE" stoichiometry="1." />
</listOfProducts>
</reaction>
<reaction id="R265_RXN1F-164" reversible="false"  name="R265_RXN1F-164" >
<listOfReactants>
<speciesReference species="2-KETOGLUTARATE" stoichiometry="1." />
<speciesReference species="CPD1F-120" stoichiometry="1." />
<speciesReference species="OXYGEN-MOLECULE" stoichiometry="1." />
</listOfReactants>
<listOfProducts>
<speciesReference species="CARBON-DIOXIDE" stoichiometry="2." />
<speciesReference species="CPD1F-134" stoichiometry="1." />
<speciesReference species="SUC" stoichiometry="1." />
</listOfProducts>
</reaction>
<reaction id="R266_RXN-8357" reversible="false"  name="R266_RXN-8357" >
<listOfReactants>
<speciesReference species="WATER" stoichiometry="1." />
<speciesReference species="CPD-8155" stoichiometry="1." />
</listOfReactants>
<listOfProducts>
<speciesReference species="CPD-7061" stoichiometry="1." />
<speciesReference species="PHYTOL" stoichiometry="1." />
</listOfProducts>
</reaction>
<reaction id="R267_MYO-INOSITOL-OXYGENASE-RXN" reversible="false"  name="R267_MYO-INOSITOL-OXYGENASE-RXN" >
<listOfReactants>
<speciesReference species="MYO-INOSITOL" stoichiometry="1." />
<speciesReference species="OXYGEN-MOLECULE" stoichiometry="1." />
</listOfReactants>
<listOfProducts>
<speciesReference species="GLUCURONATE" stoichiometry="1." />
<speciesReference species="WATER" stoichiometry="1." />
</listOfProducts>
</reaction>
<reaction id="R268_RXN-8334" reversible="false"  name="R268_RXN-8334" >
<listOfReactants>
<speciesReference species="CPD-8095" stoichiometry="1." />
</listOfReactants>
<listOfProducts>
<speciesReference species="CPD-8096" stoichiometry="1." />
</listOfProducts>
</reaction>
<reaction id="R269_RXN-8753" reversible="false"  name="R269_RXN-8753" >
<listOfReactants>
<speciesReference species="WATER" stoichiometry="1." />
<speciesReference species="PURINE" stoichiometry="1." />
</listOfReactants>
<listOfProducts>
<speciesReference species="CPD-9017" stoichiometry="1." />
<speciesReference species="PROTON" stoichiometry="2." />
</listOfProducts>
</reaction>
<reaction id="R270_TRANS-OCTAPRENYLTRANSTRANSFERASE-RXN" reversible="false"  name="R270_TRANS-OCTAPRENYLTRANSTRANSFERASE-RXN" >
<listOfReactants>
<speciesReference species="delta(3)-isopentenyl-pp" stoichiometry="1." />
<speciesReference species="OCTAPRENYL-DIPHOSPHATE" stoichiometry="1." />
</listOfReactants>
<listOfProducts>
<speciesReference species="PPI" stoichiometry="1." />
<speciesReference species="SOLANESYL-PYROPHOSPHATE" stoichiometry="1." />
</listOfProducts>
</reaction>
<reaction id="R271_RXN-1347" reversible="false"  name="R271_RXN-1347" >
<listOfReactants>
<speciesReference species="CIS-3-HEXENAL" stoichiometry="1." />
</listOfReactants>
<listOfProducts>
<speciesReference species="CIS-3-HEXENOL" stoichiometry="1." />
</listOfProducts>
</reaction>
<reaction id="R272_CINNAMYL-ALCOHOL-DEHYDROGENASE-RXN" reversible="false"  name="R272_CINNAMYL-ALCOHOL-DEHYDROGENASE-RXN" >
<listOfReactants>
<speciesReference species="NADP" stoichiometry="1." />
<speciesReference species="CINNAMYL-ALC" stoichiometry="1." />
</listOfReactants>
<listOfProducts>
<speciesReference species="CINNAMALDEHYDE" stoichiometry="1." />
<speciesReference species="NADPH" stoichiometry="1." />
</listOfProducts>
</reaction>
<reaction id="R273_GLYCERATE-DEHYDROGENASE-RXN" reversible="false"  name="R273_GLYCERATE-DEHYDROGENASE-RXN" >
<listOfReactants>
<speciesReference species="NADH" stoichiometry="1." />
<speciesReference species="OH-PYR" stoichiometry="1." />
</listOfReactants>
<listOfProducts>
<speciesReference species="GLYCERATE" stoichiometry="1." />
<speciesReference species="NAD" stoichiometry="1." />
</listOfProducts>
</reaction>
<reaction id="R274_RXN-2001" reversible="false"  name="R274_RXN-2001" >
<listOfReactants>
<speciesReference species="CO-A" stoichiometry="1." />
<speciesReference species="CPD-674" stoichiometry="1." />
</listOfReactants>
<listOfProducts>
<speciesReference species="CINNAMOYL-COA" stoichiometry="1." />
<speciesReference species="WATER" stoichiometry="1." />
</listOfProducts>
</reaction>
<reaction id="R275_RXN-1725" reversible="false"  name="R275_RXN-1725" >
<listOfReactants>
<speciesReference species="CPD-2183" stoichiometry="1." />
</listOfReactants>
<listOfProducts>
<speciesReference species="CPD-2184" stoichiometry="1." />
</listOfProducts>
</reaction>
<reaction id="R276_1.5.1.20-RXN" reversible="false"  name="R276_1.5.1.20-RXN" >
<listOfReactants>
<speciesReference species="METHYLENE-THF" stoichiometry="1." />
<speciesReference species="NADH" stoichiometry="1." />
<speciesReference species="PROTON" stoichiometry="1." />
</listOfReactants>
<listOfProducts>
<speciesReference species="5-METHYL-THF" stoichiometry="1." />
<speciesReference species="NAD" stoichiometry="1." />
</listOfProducts>
</reaction>
<reaction id="R277_GLUTAMINESYN-RXN" reversible="false"  name="R277_GLUTAMINESYN-RXN" >
<listOfReactants>
<speciesReference species="AMMONIA" stoichiometry="1." />
<speciesReference species="ATP" stoichiometry="1." />
<speciesReference species="GLT" stoichiometry="1." />
</listOfReactants>
<listOfProducts>
<speciesReference species="ADP" stoichiometry="1." />
<speciesReference species="GLN" stoichiometry="1." />
<speciesReference species="Pi" stoichiometry="1." />
</listOfProducts>
</reaction>
<reaction id="R278_RXN-699" reversible="false"  name="R278_RXN-699" >
<listOfReactants>
<speciesReference species="CPD1F-92" stoichiometry="1." />
</listOfReactants>
<listOfProducts>
<speciesReference species="CPD-692" stoichiometry="1." />
</listOfProducts>
</reaction>
<reaction id="R279_AMP-DEAMINASE-RXN" reversible="false"  name="R279_AMP-DEAMINASE-RXN" >
<listOfReactants>
<speciesReference species="AMP" stoichiometry="1." />
<speciesReference species="WATER" stoichiometry="1." />
</listOfReactants>
<listOfProducts>
<speciesReference species="AMMONIA" stoichiometry="1." />
<speciesReference species="IMP" stoichiometry="1." />
</listOfProducts>
</reaction>
<reaction id="R280_2.4.1.117-RXN" reversible="false"  name="R280_2.4.1.117-RXN" >
<listOfReactants>
<speciesReference species="DOLICHOLP" stoichiometry="1." />
<speciesReference species="UDP-GLUCOSE" stoichiometry="1." />
</listOfReactants>
<listOfProducts>
<speciesReference species="CPD-166" stoichiometry="1." />
<speciesReference species="UDP" stoichiometry="1." />
</listOfProducts>
</reaction>
<reaction id="R281_PELUDP-RXN" reversible="false"  name="R281_PELUDP-RXN" >
<listOfReactants>
<speciesReference species="PELARGONIDIN-CMPD" stoichiometry="1." />
<speciesReference species="UDP-GLUCOSE" stoichiometry="1." />
</listOfReactants>
<listOfProducts>
<speciesReference species="UDP" stoichiometry="1." />
<speciesReference species="PELARGONIDIN-3-GLUCOSIDE-CMPD" stoichiometry="1." />
</listOfProducts>
</reaction>
<reaction id="R282_HYDROPEROXIDE-DEHYDRATASE-RXN" reversible="false"  name="R282_HYDROPEROXIDE-DEHYDRATASE-RXN" >
<listOfReactants>
<speciesReference species="CPD-59" stoichiometry="1." />
</listOfReactants>
<listOfProducts>
<speciesReference species="WATER" stoichiometry="1." />
<speciesReference species="EPOXYOCTA-CPD" stoichiometry="1." />
</listOfProducts>
</reaction>
<reaction id="R283_NITRATE-REDUCTASE-(NADH)-RXN" reversible="false"  name="R283_NITRATE-REDUCTASE-(NADH)-RXN" >
<listOfReactants>
<speciesReference species="NAD" stoichiometry="1." />
<speciesReference species="WATER" stoichiometry="1." />
<speciesReference species="NITRITE" stoichiometry="1." />
</listOfReactants>
<listOfProducts>
<speciesReference species="NADH" stoichiometry="1." />
<speciesReference species="NITRATE" stoichiometry="1." />
</listOfProducts>
</reaction>
<reaction id="R284_NMNNUCLEOSID-RXN" reversible="false"  name="R284_NMNNUCLEOSID-RXN" >
<listOfReactants>
<speciesReference species="NICOTINAMIDE_NUCLEOTIDE" stoichiometry="1." />
<speciesReference species="WATER" stoichiometry="1." />
</listOfReactants>
<listOfProducts>
<speciesReference species="NIACINAMIDE" stoichiometry="1." />
<speciesReference species="RIBOSE-5P" stoichiometry="1." />
</listOfProducts>
</reaction>
<reaction id="R285_GSAAMINOTRANS-RXN" reversible="false"  name="R285_GSAAMINOTRANS-RXN" >
<listOfReactants>
<speciesReference species="GLUTAMATE-1-SEMIALDEHYDE" stoichiometry="1." />
</listOfReactants>
<listOfProducts>
<speciesReference species="5-AMINO-LEVULINATE" stoichiometry="1." />
</listOfProducts>
</reaction>
<reaction id="R286_RXN-8425" reversible="false"  name="R286_RXN-8425" >
<listOfReactants>
<speciesReference species="FARNESYL-PP" stoichiometry="1." />
</listOfReactants>
<listOfProducts>
<speciesReference species="PPI" stoichiometry="1." />
<speciesReference species="PROTON" stoichiometry="1." />
<speciesReference species="CPD-8242" stoichiometry="1." />
</listOfProducts>
</reaction>
<reaction id="R287_1.5.1.9-RXN" reversible="false"  name="R287_1.5.1.9-RXN" >
<listOfReactants>
<speciesReference species="NAD" stoichiometry="1." />
<speciesReference species="SACCHAROPINE" stoichiometry="1." />
<speciesReference species="WATER" stoichiometry="1." />
</listOfReactants>
<listOfProducts>
<speciesReference species="ALLYSINE" stoichiometry="1." />
<speciesReference species="GLT" stoichiometry="1." />
<speciesReference species="NADH" stoichiometry="1." />
</listOfProducts>
</reaction>
<reaction id="R288_RXN-2961" reversible="false"  name="R288_RXN-2961" >
<listOfReactants>
<speciesReference species="FORMALDEHYDE" stoichiometry="1." />
<speciesReference species="GLUTATHIONE" stoichiometry="1." />
</listOfReactants>
<listOfProducts>
<speciesReference species="S-HYDROXYMETHYLGLUTATHIONE" stoichiometry="1." />
</listOfProducts>
</reaction>
<reaction id="R289_DIHYDROPYRIMIDINASE-RXN" reversible="false"  name="R289_DIHYDROPYRIMIDINASE-RXN" >
<listOfReactants>
<speciesReference species="DI-H-URACIL" stoichiometry="1." />
<speciesReference species="WATER" stoichiometry="1." />
</listOfReactants>
<listOfProducts>
<speciesReference species="3-UREIDO-PROPIONATE" stoichiometry="1." />
</listOfProducts>
</reaction>
<reaction id="R290_2PGADEHYDRAT-RXN" name="R290_2PGADEHYDRAT-RXN" >
<listOfReactants>
<speciesReference species="2-PG" stoichiometry="1." />
</listOfReactants>
<listOfProducts>
<speciesReference species="PHOSPHO-ENOL-PYRUVATE" stoichiometry="1." />
<speciesReference species="WATER" stoichiometry="1." />
</listOfProducts>
</reaction>
<reaction id="R291_RXN-6723" reversible="false"  name="R291_RXN-6723" >
<listOfReactants>
<speciesReference species="CPD-110" stoichiometry="1." />
<speciesReference species="S-ADENOSYLMETHIONINE" stoichiometry="1." />
</listOfReactants>
<listOfProducts>
<speciesReference species="ADENOSYL-HOMO-CYS" stoichiometry="1." />
<speciesReference species="CPD-6442" stoichiometry="1." />
</listOfProducts>
</reaction>
<reaction id="R292_NADH-KINASE-RXN" reversible="false"  name="R292_NADH-KINASE-RXN" >
<listOfReactants>
<speciesReference species="ATP" stoichiometry="1." />
<speciesReference species="NADH" stoichiometry="1." />
</listOfReactants>
<listOfProducts>
<speciesReference species="ADP" stoichiometry="1." />
<speciesReference species="NADPH" stoichiometry="1." />
</listOfProducts>
</reaction>
<reaction id="R293_RXNQT-4146" reversible="false"  name="R293_RXNQT-4146" >
<listOfReactants>
<speciesReference species="FRUCTOSE-16-DIPHOSPHATE" stoichiometry="1." />
</listOfReactants>
<listOfProducts>
<speciesReference species="CPDQT-7" stoichiometry="1." />
</listOfProducts>
</reaction>
<reaction id="R294_HEMN-RXN" reversible="false"  name="R294_HEMN-RXN" >
<listOfReactants>
<speciesReference species="COPROPORPHYRINOGEN_III" stoichiometry="1." />
<speciesReference species="S-ADENOSYLMETHIONINE" stoichiometry="2." />
</listOfReactants>
<listOfProducts>
<speciesReference species="CARBON-DIOXIDE" stoichiometry="2." />
<speciesReference species="MET" stoichiometry="2." />
<speciesReference species="PROTOPORPHYRINOGEN" stoichiometry="1." />
<speciesReference species="CH33ADO" stoichiometry="2." />
</listOfProducts>
</reaction>
<reaction id="R295_2.4.1.101-RXN" reversible="false"  name="R295_2.4.1.101-RXN" >
<listOfReactants>
<speciesReference species="UDP-N-ACETYL-D-GLUCOSAMINE" stoichiometry="1." />
<speciesReference species="ALPHA-D-MANNOSYL-13-R1-BETA-D-MANNOSY" stoichiometry="1." />
</listOfReactants>
<listOfProducts>
<speciesReference species="UDP" stoichiometry="1." />
<speciesReference species="N-ACETYL-BETA-D-GLUCOSAMINYL-12-ALPHA-D" stoichiometry="1." />
</listOfProducts>
</reaction>
<reaction id="R296_MALSYN-RXN" reversible="false"  name="R296_MALSYN-RXN" >
<listOfReactants>
<speciesReference species="ACETYL-COA" stoichiometry="1." />
<speciesReference species="GLYOX" stoichiometry="1." />
<speciesReference species="WATER" stoichiometry="1." />
</listOfReactants>
<listOfProducts>
<speciesReference species="CO-A" stoichiometry="1." />
<speciesReference species="MAL" stoichiometry="1." />
</listOfProducts>
</reaction>
<reaction id="R297_RXN66-15" reversible="false"  name="R297_RXN66-15" >
<listOfReactants>
<speciesReference species="CPD-8610" stoichiometry="1." />
<speciesReference species="NADH" stoichiometry="1." />
<speciesReference species="OXYGEN-MOLECULE" stoichiometry="1." />
</listOfReactants>
<listOfProducts>
<speciesReference species="CPD-8611" stoichiometry="1." />
<speciesReference species="NAD" stoichiometry="1." />
<speciesReference species="WATER" stoichiometry="1." />
</listOfProducts>
</reaction>
<reaction id="R298_DGDPKIN-RXN" reversible="false"  name="R298_DGDPKIN-RXN" >
<listOfReactants>
<speciesReference species="ATP" stoichiometry="1." />
<speciesReference species="DGDP" stoichiometry="1." />
</listOfReactants>
<listOfProducts>
<speciesReference species="ADP" stoichiometry="1." />
<speciesReference species="DGTP" stoichiometry="1." />
</listOfProducts>
</reaction>
<reaction id="R299_2.7.1.139-RXN" reversible="false"  name="R299_2.7.1.139-RXN" >
<listOfReactants>
<speciesReference species="ATP" stoichiometry="1." />
<speciesReference species="INOSITOL-1-3-4-TRIPHOSPHATE" stoichiometry="1." />
</listOfReactants>
<listOfProducts>
<speciesReference species="ADP" stoichiometry="1." />
<speciesReference species="CPD-506" stoichiometry="1." />
</listOfProducts>
</reaction>
<reaction id="R300_GPPSYN-RXN" reversible="false"  name="R300_GPPSYN-RXN" >
<listOfReactants>
<speciesReference species="CPD-4211" stoichiometry="1." />
<speciesReference species="delta(3)-isopentenyl-pp" stoichiometry="1." />
</listOfReactants>
<listOfProducts>
<speciesReference species="GERANYL-PP" stoichiometry="1." />
<speciesReference species="PPI" stoichiometry="1." />
</listOfProducts>
</reaction>
<reaction id="R301_RXN-8266" reversible="false"  name="R301_RXN-8266" >
<listOfReactants>
<speciesReference species="CPD1F-461" stoichiometry="1." />
<speciesReference species="UDP-GLUCOSE" stoichiometry="1." />
</listOfReactants>
<listOfProducts>
<speciesReference species="UDP" stoichiometry="1." />
<speciesReference species="CPD-8012" stoichiometry="1." />
</listOfProducts>
</reaction>
<reaction id="R302_METHYLTHIOADENOSINE-NUCLEOSIDASE-RXN" reversible="false"  name="R302_METHYLTHIOADENOSINE-NUCLEOSIDASE-RXN" >
<listOfReactants>
<speciesReference species="5-METHYLTHIOADENOSINE" stoichiometry="1." />
<speciesReference species="WATER" stoichiometry="1." />
</listOfReactants>
<listOfProducts>
<speciesReference species="ADENINE" stoichiometry="1." />
<speciesReference species="CPD-560" stoichiometry="1." />
</listOfProducts>
</reaction>
<reaction id="R303_ADENPRIBOSYLTRAN-RXN" reversible="false"  name="R303_ADENPRIBOSYLTRAN-RXN" >
<listOfReactants>
<speciesReference species="ADENINE" stoichiometry="1." />
<speciesReference species="PRPP" stoichiometry="1." />
</listOfReactants>
<listOfProducts>
<speciesReference species="AMP" stoichiometry="1." />
<speciesReference species="PPI" stoichiometry="1." />
</listOfProducts>
</reaction>
<reaction id="R304_GART-RXN" reversible="false"  name="R304_GART-RXN" >
<listOfReactants>
<speciesReference species="10-FORMYL-THF" stoichiometry="1." />
<speciesReference species="5-PHOSPHO-RIBOSYL-GLYCINEAMIDE" stoichiometry="1." />
</listOfReactants>
<listOfProducts>
<speciesReference species="5-P-RIBOSYL-N-FORMYLGLYCINEAMIDE" stoichiometry="1." />
<speciesReference species="THF" stoichiometry="1." />
</listOfProducts>
</reaction>
<reaction id="R305_RXN-8303" reversible="false"  name="R305_RXN-8303" >
<listOfReactants>
<speciesReference species="CPD-8077" stoichiometry="1." />
</listOfReactants>
<listOfProducts>
<speciesReference species="CPD-8079" stoichiometry="1." />
</listOfProducts>
</reaction>
<reaction id="R306_H2PTERIDINEPYROPHOSPHOKIN-RXN" reversible="false"  name="R306_H2PTERIDINEPYROPHOSPHOKIN-RXN" >
<listOfReactants>
<speciesReference species="AMINO-OH-HYDROXYMETHYL-DIHYDROPTERIDINE" stoichiometry="1." />
<speciesReference species="ATP" stoichiometry="1." />
</listOfReactants>
<listOfProducts>
<speciesReference species="AMP" stoichiometry="1." />
<speciesReference species="DIHYDROPTERIN-CH2OH-PP" stoichiometry="1." />
</listOfProducts>
</reaction>
<reaction id="R307_RXN-6722" reversible="false"  name="R307_RXN-6722" >
<listOfReactants>
<speciesReference species="BENZOATE" stoichiometry="1." />
<speciesReference species="S-ADENOSYLMETHIONINE" stoichiometry="1." />
</listOfReactants>
<listOfProducts>
<speciesReference species="ADENOSYL-HOMO-CYS" stoichiometry="1." />
<speciesReference species="CPD-6441" stoichiometry="1." />
</listOfProducts>
</reaction>
<reaction id="R308_HEME-OXYGENASE-(DECYCLIZING)-RXN" reversible="false"  name="R308_HEME-OXYGENASE-(DECYCLIZING)-RXN" >
<listOfReactants>
<speciesReference species="Donor-H2" stoichiometry="3." />
<speciesReference species="OXYGEN-MOLECULE" stoichiometry="3." />
<speciesReference species="PROTOHEME" stoichiometry="1." />
</listOfReactants>
<listOfProducts>
<speciesReference species="Acceptor" stoichiometry="3." />
<speciesReference species="CARBON-MONOXIDE" stoichiometry="1." />
<speciesReference species="FE+2" stoichiometry="1." />
<speciesReference species="WATER" stoichiometry="3." />
<speciesReference species="BILIVERDINE" stoichiometry="1." />
</listOfProducts>
</reaction>
<reaction id="R309_DXPREDISOM-RXN" reversible="false"  name="R309_DXPREDISOM-RXN" >
<listOfReactants>
<speciesReference species="DEOXYXYLULOSE-5P" stoichiometry="1." />
<speciesReference species="NADPH" stoichiometry="1." />
</listOfReactants>
<listOfProducts>
<speciesReference species="2-C-METHYL-D-ERYTHRITOL-4-PHOSPHATE" stoichiometry="1." />
<speciesReference species="NADP" stoichiometry="1." />
</listOfProducts>
</reaction>
<reaction id="R310_1.1.1.255-RXN" reversible="false"  name="R310_1.1.1.255-RXN" >
<listOfReactants>
<speciesReference species="NAD" stoichiometry="1." />
<speciesReference species="MANNITOL" stoichiometry="1." />
</listOfReactants>
<listOfProducts>
<speciesReference species="MANNOSE" stoichiometry="1." />
<speciesReference species="NADH" stoichiometry="1." />
</listOfProducts>
</reaction>
<reaction id="R311_RXN-1727" reversible="false"  name="R311_RXN-1727" >
<listOfReactants>
<speciesReference species="CPD-2185" stoichiometry="1." />
</listOfReactants>
<listOfProducts>
<speciesReference species="CPD-2186" stoichiometry="1." />
</listOfProducts>
</reaction>
<reaction id="R312_SQUALENE-MONOOXYGENASE-RXN" reversible="false"  name="R312_SQUALENE-MONOOXYGENASE-RXN" >
<listOfReactants>
<speciesReference species="Donor-H2" stoichiometry="1." />
<speciesReference species="OXYGEN-MOLECULE" stoichiometry="1." />
<speciesReference species="SQUALENE" stoichiometry="1." />
</listOfReactants>
<listOfProducts>
<speciesReference species="Acceptor" stoichiometry="1." />
<speciesReference species="EPOXYSQUALENE" stoichiometry="1." />
<speciesReference species="WATER" stoichiometry="1." />
</listOfProducts>
</reaction>
<reaction id="R313_2.5.1.39-RXN" reversible="false"  name="R313_2.5.1.39-RXN" >
<listOfReactants>
<speciesReference species="SOLANESYL-PYROPHOSPHATE" stoichiometry="1." />
<speciesReference species="4-hydroxybenzoate" stoichiometry="1." />
</listOfReactants>
<listOfProducts>
<speciesReference species="PPI" stoichiometry="1." />
<speciesReference species="NONAPRENYL-4-HYDROXYBENZOATE" stoichiometry="1." />
</listOfProducts>
</reaction>
<reaction id="R314_L-GLYCOL-DEHYDROGENASE-RXN-NADP" reversible="false"  name="R314_L-GLYCOL-DEHYDROGENASE-RXN-NADP" >
<listOfReactants>
<speciesReference species="NADP" stoichiometry="1." />
<speciesReference species="A-L-GLYCOL" stoichiometry="1." />
</listOfReactants>
<listOfProducts>
<speciesReference species="NADPH" stoichiometry="1." />
<speciesReference species="PROTON" stoichiometry="1." />
<speciesReference species="A-2-HYDROXYCARBONYL-COMPOUND" stoichiometry="1." />
</listOfProducts>
</reaction>
<reaction id="R315_RXN-5962" reversible="false"  name="R315_RXN-5962" >
<listOfReactants>
<speciesReference species="CPD-5661" stoichiometry="1." />
<speciesReference species="NADPH" stoichiometry="1." />
<speciesReference species="OXYGEN-MOLECULE" stoichiometry="1." />
</listOfReactants>
<listOfProducts>
<speciesReference species="NADP" stoichiometry="1." />
<speciesReference species="WATER" stoichiometry="1." />
<speciesReference species="CPD1F-119" stoichiometry="1." />
</listOfProducts>
</reaction>
<reaction id="R316_RXN-7570" reversible="false"  name="R316_RXN-7570" >
<listOfReactants>
<speciesReference species="EPOXYSQUALENE" stoichiometry="1." />
</listOfReactants>
<listOfProducts>
<speciesReference species="CPD-6948" stoichiometry="1." />
</listOfProducts>
</reaction>
<reaction id="R317_CARBPSYN-RXN" reversible="false"  name="R317_CARBPSYN-RXN" >
<listOfReactants>
<speciesReference species="ATP" stoichiometry="2." />
<speciesReference species="GLN" stoichiometry="1." />
<speciesReference species="HCO3" stoichiometry="1." />
<speciesReference species="WATER" stoichiometry="1." />
</listOfReactants>
<listOfProducts>
<speciesReference species="ADP" stoichiometry="2." />
<speciesReference species="CARBAMOYL-P" stoichiometry="1." />
<speciesReference species="GLT" stoichiometry="1." />
<speciesReference species="Pi" stoichiometry="1." />
</listOfProducts>
</reaction>
<reaction id="R318_1.6.5.4-RXN" reversible="false"  name="R318_1.6.5.4-RXN" >
<listOfReactants>
<speciesReference species="CPD-318" stoichiometry="2." />
<speciesReference species="NADH" stoichiometry="1." />
</listOfReactants>
<listOfProducts>
<speciesReference species="ASCORBATE" stoichiometry="2." />
<speciesReference species="NAD" stoichiometry="1." />
</listOfProducts>
</reaction>
<reaction id="R319_RXN1F-775" reversible="false"  name="R319_RXN1F-775" >
<listOfReactants>
<speciesReference species="CPD-591" stoichiometry="1." />
<speciesReference species="UDP-GLUCOSE" stoichiometry="1." />
</listOfReactants>
<listOfProducts>
<speciesReference species="UDP" stoichiometry="1." />
<speciesReference species="CPD1F-766" stoichiometry="1." />
</listOfProducts>
</reaction>
<reaction id="R320_RXN1F-101" reversible="false"  name="R320_RXN1F-101" >
<listOfReactants>
<speciesReference species="2-KETOGLUTARATE" stoichiometry="1." />
<speciesReference species="OXYGEN-MOLECULE" stoichiometry="1." />
<speciesReference species="CPD1F-96" stoichiometry="1." />
</listOfReactants>
<listOfProducts>
<speciesReference species="CARBON-DIOXIDE" stoichiometry="1." />
<speciesReference species="CPD1F-86" stoichiometry="1." />
<speciesReference species="SUC" stoichiometry="1." />
</listOfProducts>
</reaction>
<reaction id="R321_BENZOATE--COA-LIGASE-RXN" reversible="false"  name="R321_BENZOATE--COA-LIGASE-RXN" >
<listOfReactants>
<speciesReference species="ATP" stoichiometry="1." />
<speciesReference species="BENZOATE" stoichiometry="1." />
<speciesReference species="CO-A" stoichiometry="1." />
</listOfReactants>
<listOfProducts>
<speciesReference species="AMP" stoichiometry="1." />
<speciesReference species="BENZOYLCOA" stoichiometry="1." />
<speciesReference species="PPI" stoichiometry="1." />
</listOfProducts>
</reaction>
<reaction id="R322_RXN1F-88" reversible="false"  name="R322_RXN1F-88" >
<listOfReactants>
<speciesReference species="CHLOROPHYLL-A" stoichiometry="1." />
<speciesReference species="OXYGEN-MOLECULE" stoichiometry="1." />
</listOfReactants>
<listOfProducts>
<speciesReference species="CHLOROPHYLL-B" stoichiometry="1." />
<speciesReference species="WATER" stoichiometry="1." />
</listOfProducts>
</reaction>
<reaction id="R323_DIHYDROKAEMPFEROL-4-REDUCTASE-RXN" reversible="false"  name="R323_DIHYDROKAEMPFEROL-4-REDUCTASE-RXN" >
<listOfReactants>
<speciesReference species="DIHYDROKAEMPFEROL-CMPD" stoichiometry="1." />
<speciesReference species="NADPH" stoichiometry="1." />
</listOfReactants>
<listOfProducts>
<speciesReference species="LEUCOPELARGONIDIN-CMPD" stoichiometry="1." />
<speciesReference species="NADP" stoichiometry="1." />
</listOfProducts>
</reaction>
<reaction id="R324_MANNPISOM-RXN" name="R324_MANNPISOM-RXN" >
<listOfReactants>
<speciesReference species="MANNOSE-6P" stoichiometry="1." />
</listOfReactants>
<listOfProducts>
<speciesReference species="FRUCTOSE-6P" stoichiometry="1." />
</listOfProducts>
</reaction>
<reaction id="R325_NAD-KIN-RXN" reversible="false"  name="R325_NAD-KIN-RXN" >
<listOfReactants>
<speciesReference species="ATP" stoichiometry="1." />
<speciesReference species="NAD" stoichiometry="1." />
</listOfReactants>
<listOfProducts>
<speciesReference species="ADP" stoichiometry="1." />
<speciesReference species="NADP" stoichiometry="1." />
</listOfProducts>
</reaction>
<reaction id="R326_RXN-3541" reversible="false"  name="R326_RXN-3541" >
<listOfReactants>
<speciesReference species="ASCORBATE" stoichiometry="1." />
<speciesReference species="OXYGEN-MOLECULE" stoichiometry="1." />
</listOfReactants>
<listOfProducts>
<speciesReference species="CPD-318" stoichiometry="1." />
<speciesReference species="WATER" stoichiometry="2." />
</listOfProducts>
</reaction>
<reaction id="R327_2.4.1.67-RXN" reversible="false"  name="R327_2.4.1.67-RXN" >
<listOfReactants>
<speciesReference species="CPD-1099" stoichiometry="1." />
<speciesReference species="CPD-458" stoichiometry="1." />
</listOfReactants>
<listOfProducts>
<speciesReference species="CPD-170" stoichiometry="1." />
<speciesReference species="MYO-INOSITOL" stoichiometry="1." />
</listOfProducts>
</reaction>
<reaction id="R328_GLYCOLALD-DEHYDROG-RXN" reversible="false"  name="R328_GLYCOLALD-DEHYDROG-RXN" >
<listOfReactants>
<speciesReference species="GLYCOLALDEHYDE" stoichiometry="1." />
<speciesReference species="NAD" stoichiometry="1." />
<speciesReference species="WATER" stoichiometry="1." />
</listOfReactants>
<listOfProducts>
<speciesReference species="GLYCOLLATE" stoichiometry="1." />
<speciesReference species="NADH" stoichiometry="1." />
</listOfProducts>
</reaction>
<reaction id="R329_ORNCARBAMTRANSFER-RXN" name="R329_ORNCARBAMTRANSFER-RXN" >
<listOfReactants>
<speciesReference species="CARBAMOYL-P" stoichiometry="1." />
<speciesReference species="L-ORNITHINE" stoichiometry="1." />
</listOfReactants>
<listOfProducts>
<speciesReference species="L-CITRULLINE" stoichiometry="1." />
<speciesReference species="Pi" stoichiometry="1." />
</listOfProducts>
</reaction>
<reaction id="R330_UROGENIIISYN-RXN" reversible="false"  name="R330_UROGENIIISYN-RXN" >
<listOfReactants>
<speciesReference species="HYDROXYMETHYLBILANE" stoichiometry="1." />
</listOfReactants>
<listOfProducts>
<speciesReference species="UROPORPHYRINOGEN-III" stoichiometry="1." />
<speciesReference species="WATER" stoichiometry="1." />
</listOfProducts>
</reaction>
<reaction id="R331_RXN-7699" reversible="false"  name="R331_RXN-7699" >
<listOfReactants>
<speciesReference species="3-HYDROXYACYL-COA" stoichiometry="1." />
</listOfReactants>
<listOfProducts>
<speciesReference species="TRANS-D2-ENOYL-COA" stoichiometry="1." />
<speciesReference species="WATER" stoichiometry="1." />
</listOfProducts>
</reaction>
<reaction id="R332_RXN-7677" reversible="false"  name="R332_RXN-7677" >
<listOfReactants>
<speciesReference species="CPD-7015" stoichiometry="1." />
<speciesReference species="NADPH" stoichiometry="1." />
<speciesReference species="OXYGEN-MOLECULE" stoichiometry="1." />
</listOfReactants>
<listOfProducts>
<speciesReference species="CPD-7014" stoichiometry="1." />
<speciesReference species="NADP" stoichiometry="1." />
<speciesReference species="WATER" stoichiometry="2." />
</listOfProducts>
</reaction>
<reaction id="R333_CYTOCHROME-C-OXIDASE-RXN" reversible="false"  name="R333_CYTOCHROME-C-OXIDASE-RXN" >
<listOfReactants>
<speciesReference species="Cytochromes-C-Reduced" stoichiometry="4." />
<speciesReference species="OXYGEN-MOLECULE" stoichiometry="1." />
</listOfReactants>
<listOfProducts>
<speciesReference species="Cytochromes-C" stoichiometry="4." />
<speciesReference species="WATER" stoichiometry="2." />
</listOfProducts>
</reaction>
<reaction id="R334_RIBOFLAVIN-SYN-RXN" reversible="false"  name="R334_RIBOFLAVIN-SYN-RXN" >
<listOfReactants>
<speciesReference species="DIMETHYL-D-RIBITYL-LUMAZINE" stoichiometry="2." />
</listOfReactants>
<listOfProducts>
<speciesReference species="AMINO-RIBOSYLAMINO-1H-3H-PYR-DIONE" stoichiometry="1." />
<speciesReference species="RIBOFLAVIN" stoichiometry="1." />
</listOfProducts>
</reaction>
<reaction id="R335_RXN1F-147" reversible="false"  name="R335_RXN1F-147" >
<listOfReactants>
<speciesReference species="CPD1F-114" stoichiometry="1." />
</listOfReactants>
<listOfProducts>
<speciesReference species="CPD1F-115" stoichiometry="1." />
</listOfProducts>
</reaction>
<reaction id="R336_RXNQT-4183" reversible="false"  name="R336_RXNQT-4183" >
<listOfReactants>
<speciesReference species="EPOXYSQUALENE" stoichiometry="1." />
</listOfReactants>
<listOfProducts>
<speciesReference species="CPDQT-52" stoichiometry="1." />
</listOfProducts>
</reaction>
<reaction id="R337_RXN-947" reversible="false"  name="R337_RXN-947" >
<listOfReactants>
<speciesReference species="2-KETOGLUTARATE" stoichiometry="1." />
<speciesReference species="CPD1F-95" stoichiometry="1." />
<speciesReference species="OXYGEN-MOLECULE" stoichiometry="1." />
</listOfReactants>
<listOfProducts>
<speciesReference species="CARBON-DIOXIDE" stoichiometry="1." />
<speciesReference species="SUC" stoichiometry="1." />
<speciesReference species="CPD-475" stoichiometry="1." />
</listOfProducts>
</reaction>
<reaction id="R338_RXN-5961" reversible="false"  name="R338_RXN-5961" >
<listOfReactants>
<speciesReference species="CPD1F-118" stoichiometry="1." />
<speciesReference species="NADPH" stoichiometry="1." />
<speciesReference species="OXYGEN-MOLECULE" stoichiometry="1." />
</listOfReactants>
<listOfProducts>
<speciesReference species="CPD-5661" stoichiometry="1." />
<speciesReference species="NADP" stoichiometry="1." />
<speciesReference species="WATER" stoichiometry="1." />
</listOfProducts>
</reaction>
<reaction id="R339_3-OXOACYL-ACP-SYNTH-BASE-RXN" reversible="false"  name="R339_3-OXOACYL-ACP-SYNTH-BASE-RXN" >
<listOfReactants>
<speciesReference species="MALONYL-ACP" stoichiometry="1." />
<speciesReference species="ACETYL-ACP" stoichiometry="1." />
</listOfReactants>
<listOfProducts>
<speciesReference species="CARBON-DIOXIDE" stoichiometry="1." />
<speciesReference species="Acetoacetyl-ACPs" stoichiometry="1." />
<speciesReference species="All-ACPs" stoichiometry="1." />
</listOfProducts>
</reaction>
<reaction id="R340_RXN-7674" reversible="false"  name="R340_RXN-7674" >
<listOfReactants>
<speciesReference species="CPD-7014" stoichiometry="1." />
<speciesReference species="PHYTYL-PYROPHOSPHATE" stoichiometry="1." />
</listOfReactants>
<listOfProducts>
<speciesReference species="CHLOROPHYLL-B" stoichiometry="1." />
<speciesReference species="PPI" stoichiometry="1." />
</listOfProducts>
</reaction>
<reaction id="R341_RXN1F-19" reversible="false"  name="R341_RXN1F-19" >
<listOfReactants>
<speciesReference species="CPD-725" stoichiometry="1." />
</listOfReactants>
<listOfProducts>
<speciesReference species="CPD-728" stoichiometry="1." />
<speciesReference species="WATER" stoichiometry="1." />
</listOfProducts>
</reaction>
<reaction id="R342_RXN1F-93" reversible="false"  name="R342_RXN1F-93" >
<listOfReactants>
<speciesReference species="2-KETOGLUTARATE" stoichiometry="1." />
<speciesReference species="DIHYDROKAEMPFEROL-CMPD" stoichiometry="1." />
<speciesReference species="OXYGEN-MOLECULE" stoichiometry="1." />
</listOfReactants>
<listOfProducts>
<speciesReference species="CARBON-DIOXIDE" stoichiometry="1." />
<speciesReference species="CPD1F-90" stoichiometry="1." />
<speciesReference species="SUC" stoichiometry="1." />
<speciesReference species="WATER" stoichiometry="1." />
</listOfProducts>
</reaction>
<reaction id="R343_RXN-2005" reversible="false"  name="R343_RXN-2005" >
<listOfReactants>
<speciesReference species="BENZOYLCOA" stoichiometry="1." />
<speciesReference species="WATER" stoichiometry="1." />
</listOfReactants>
<listOfProducts>
<speciesReference species="BENZOATE" stoichiometry="1." />
<speciesReference species="CO-A" stoichiometry="1." />
</listOfProducts>
</reaction>
<reaction id="R344_RXN-8296" reversible="false"  name="R344_RXN-8296" >
<listOfReactants>
<speciesReference species="CPD-2188" stoichiometry="1." />
</listOfReactants>
<listOfProducts>
<speciesReference species="CPD-8075" stoichiometry="1." />
</listOfProducts>
</reaction>
<reaction id="R345_RXN-2581" reversible="false"  name="R345_RXN-2581" >
<listOfReactants>
<speciesReference species="CPD-412" stoichiometry="1." />
<speciesReference species="NADPH" stoichiometry="1." />
<speciesReference species="OXYGEN-MOLECULE" stoichiometry="1." />
</listOfReactants>
<listOfProducts>
<speciesReference species="CAFFEOYLSHIKIMATE" stoichiometry="1." />
<speciesReference species="NADP" stoichiometry="1." />
<speciesReference species="WATER" stoichiometry="1." />
</listOfProducts>
</reaction>
<reaction id="R346_CARBAMATE-KINASE-RXN" reversible="false"  name="R346_CARBAMATE-KINASE-RXN" >
<listOfReactants>
<speciesReference species="ADP" stoichiometry="1." />
<speciesReference species="CARBAMOYL-P" stoichiometry="1." />
</listOfReactants>
<listOfProducts>
<speciesReference species="AMMONIA" stoichiometry="1." />
<speciesReference species="ATP" stoichiometry="1." />
<speciesReference species="CARBON-DIOXIDE" stoichiometry="1." />
</listOfProducts>
</reaction>
<reaction id="R347_PSERPHOSPHA-RXN" reversible="false"  name="R347_PSERPHOSPHA-RXN" >
<listOfReactants>
<speciesReference species="WATER" stoichiometry="1." />
<speciesReference species="Phosphoserines" stoichiometry="1." />
</listOfReactants>
<listOfProducts>
<speciesReference species="Pi" stoichiometry="1." />
<speciesReference species="Serines" stoichiometry="1." />
</listOfProducts>
</reaction>
<reaction id="R348_RXN-5462" reversible="false"  name="R348_RXN-5462" >
<listOfReactants>
<speciesReference species="ALPHA-D-MANNOSYLCHITOBIO" stoichiometry="1." />
<speciesReference species="GDP-MANNOSE" stoichiometry="1." />
</listOfReactants>
<listOfProducts>
<speciesReference species="CPD-5161" stoichiometry="1." />
<speciesReference species="GDP" stoichiometry="1." />
</listOfProducts>
</reaction>
<reaction id="R349_DIAMINOPIMDECARB-RXN" reversible="false"  name="R349_DIAMINOPIMDECARB-RXN" >
<listOfReactants>
<speciesReference species="MESO-DIAMINOPIMELATE" stoichiometry="1." />
</listOfReactants>
<listOfProducts>
<speciesReference species="CARBON-DIOXIDE" stoichiometry="1." />
<speciesReference species="LYS" stoichiometry="1." />
</listOfProducts>
</reaction>
<reaction id="R350_RXN-8155" reversible="false"  name="R350_RXN-8155" >
<listOfReactants>
<speciesReference species="CPD-693" stoichiometry="1." />
<speciesReference species="UDP-GLUCOSE" stoichiometry="1." />
</listOfReactants>
<listOfProducts>
<speciesReference species="UDP" stoichiometry="1." />
<speciesReference species="CPD-7727" stoichiometry="1." />
</listOfProducts>
</reaction>
<reaction id="R351_RXN-715" reversible="false"  name="R351_RXN-715" >
<listOfReactants>
<speciesReference species="CPD-713" stoichiometry="1." />
<speciesReference species="NADPH" stoichiometry="1." />
<speciesReference species="OXYGEN-MOLECULE" stoichiometry="1." />
</listOfReactants>
<listOfProducts>
<speciesReference species="CPD-714" stoichiometry="1." />
<speciesReference species="NADP" stoichiometry="1." />
<speciesReference species="WATER" stoichiometry="1." />
</listOfProducts>
</reaction>
<reaction id="R352_RXN-2981" reversible="false"  name="R352_RXN-2981" >
<listOfReactants>
<speciesReference species="INDOLE-3-ACETYL-ALA" stoichiometry="1." />
<speciesReference species="WATER" stoichiometry="1." />
</listOfReactants>
<listOfProducts>
<speciesReference species="INDOLE_ACETATE_AUXIN" stoichiometry="1." />
<speciesReference species="L-ALPHA-ALANINE" stoichiometry="1." />
</listOfProducts>
</reaction>
<reaction id="R353_THRESYN-RXN" reversible="false"  name="R353_THRESYN-RXN" >
<listOfReactants>
<speciesReference species="O-PHOSPHO-L-HOMOSERINE" stoichiometry="1." />
<speciesReference species="WATER" stoichiometry="1." />
</listOfReactants>
<listOfProducts>
<speciesReference species="Pi" stoichiometry="1." />
<speciesReference species="THR" stoichiometry="1." />
</listOfProducts>
</reaction>
<reaction id="R354_PHOSPHAGLYPSYN-RXN" reversible="false"  name="R354_PHOSPHAGLYPSYN-RXN" >
<listOfReactants>
<speciesReference species="CDPDIACYLGLYCEROL" stoichiometry="1." />
<speciesReference species="GLYCEROL-3P" stoichiometry="1." />
</listOfReactants>
<listOfProducts>
<speciesReference species="CMP" stoichiometry="1." />
<speciesReference species="L-1-PHOSPHATIDYL-GLYCEROL-P" stoichiometry="1." />
</listOfProducts>
</reaction>
<reaction id="R355_RXN-4605" reversible="false"  name="R355_RXN-4605" >
<listOfReactants>
<speciesReference species="UDP-GLUCOSE" stoichiometry="1." />
<speciesReference species="PHENYLACETOTHIOHYDROXIMATE" stoichiometry="1." />
</listOfReactants>
<listOfProducts>
<speciesReference species="BENZYL-DESULFOGLUCOSINOLATE" stoichiometry="1." />
<speciesReference species="UDP" stoichiometry="1." />
</listOfProducts>
</reaction>
<reaction id="R356_XANTHOSINEPHOSPHORY-RXN" reversible="false"  name="R356_XANTHOSINEPHOSPHORY-RXN" >
<listOfReactants>
<speciesReference species="Pi" stoichiometry="1." />
<speciesReference species="XANTHOSINE" stoichiometry="1." />
</listOfReactants>
<listOfProducts>
<speciesReference species="RIBOSE-1P" stoichiometry="1." />
<speciesReference species="XANTHINE" stoichiometry="1." />
</listOfProducts>
</reaction>
<reaction id="R357_CMPKI-RXN" reversible="false"  name="R357_CMPKI-RXN" >
<listOfReactants>
<speciesReference species="ATP" stoichiometry="1." />
<speciesReference species="CMP" stoichiometry="1." />
</listOfReactants>
<listOfProducts>
<speciesReference species="ADP" stoichiometry="1." />
<speciesReference species="CDP" stoichiometry="1." />
</listOfProducts>
</reaction>
<reaction id="R358_RXN-4732" reversible="false"  name="R358_RXN-4732" >
<listOfReactants>
<speciesReference species="UDP-GLUCOSE" stoichiometry="1." />
<speciesReference species="CPD-4609" stoichiometry="1." />
</listOfReactants>
<listOfProducts>
<speciesReference species="UDP" stoichiometry="1." />
<speciesReference species="CPD-4611" stoichiometry="1." />
</listOfProducts>
</reaction>
<reaction id="R359_GLUCURONOKINASE-RXN" reversible="false"  name="R359_GLUCURONOKINASE-RXN" >
<listOfReactants>
<speciesReference species="ATP" stoichiometry="1." />
<speciesReference species="GLUCURONATE" stoichiometry="1." />
</listOfReactants>
<listOfProducts>
<speciesReference species="ADP" stoichiometry="1." />
<speciesReference species="CPD-510" stoichiometry="1." />
</listOfProducts>
</reaction>
<reaction id="R360_RXN-7249" reversible="false"  name="R360_RXN-7249" >
<listOfReactants>
<speciesReference species="CPD-6743" stoichiometry="1." />
<speciesReference species="WATER" stoichiometry="1." />
</listOfReactants>
<listOfProducts>
<speciesReference species="CPD-6744" stoichiometry="1." />
<speciesReference species="Pi" stoichiometry="1." />
</listOfProducts>
</reaction>
<reaction id="R361_3-HYDROXYISOBUTYRYL-COA-HYDROLASE-RXN" reversible="false"  name="R361_3-HYDROXYISOBUTYRYL-COA-HYDROLASE-RXN" >
<listOfReactants>
<speciesReference species="3-HYDROXY-ISOBUTYRYL-COA" stoichiometry="1." />
<speciesReference species="WATER" stoichiometry="1." />
</listOfReactants>
<listOfProducts>
<speciesReference species="3-HYDROXY-ISOBUTYRATE" stoichiometry="1." />
<speciesReference species="CO-A" stoichiometry="1." />
</listOfProducts>
</reaction>
<reaction id="R362_RXN-4242" reversible="false"  name="R362_RXN-4242" >
<listOfReactants>
<speciesReference species="CPD-707" stoichiometry="1." />
<speciesReference species="NADP" stoichiometry="1." />
</listOfReactants>
<listOfProducts>
<speciesReference species="NADPH" stoichiometry="1." />
<speciesReference species="CPD-8135" stoichiometry="1." />
</listOfProducts>
</reaction>
<reaction id="R363_RXN-171" reversible="false"  name="R363_RXN-171" >
<listOfReactants>
<speciesReference species="2-KETOGLUTARATE" stoichiometry="1." />
<speciesReference species="CPD1F-134" stoichiometry="1." />
<speciesReference species="OXYGEN-MOLECULE" stoichiometry="1." />
</listOfReactants>
<listOfProducts>
<speciesReference species="CARBON-DIOXIDE" stoichiometry="1." />
<speciesReference species="CPD-482" stoichiometry="1." />
<speciesReference species="SUC" stoichiometry="1." />
</listOfProducts>
</reaction>
<reaction id="R364_RXN-7569" reversible="false"  name="R364_RXN-7569" >
<listOfReactants>
<speciesReference species="CPD-6947" stoichiometry="1." />
<speciesReference species="S-ADENOSYLMETHIONINE" stoichiometry="1." />
</listOfReactants>
<listOfProducts>
<speciesReference species="ADENOSYL-HOMO-CYS" stoichiometry="1." />
<speciesReference species="2-METHYL-3-PHYTYL-14-NAPHTHOQUINONE" stoichiometry="1." />
</listOfProducts>
</reaction>
<reaction id="R365_RXN66-281-NADPH" reversible="false"  name="R365_RXN66-281-NADPH" >
<listOfReactants>
<speciesReference species="CPD-465" stoichiometry="1." />
<speciesReference species="NADPH" stoichiometry="1." />
</listOfReactants>
<listOfProducts>
<speciesReference species="NADP" stoichiometry="1." />
<speciesReference species="PPI" stoichiometry="1." />
<speciesReference species="SQUALENE" stoichiometry="1." />
</listOfProducts>
</reaction>
<reaction id="R366_RXN66-319" reversible="false"  name="R366_RXN66-319" >
<listOfReactants>
<speciesReference species="CPD-4581" stoichiometry="1." />
<speciesReference species="NADPH" stoichiometry="1." />
</listOfReactants>
<listOfProducts>
<speciesReference species="NADP" stoichiometry="1." />
<speciesReference species="ZYMOSTEROL" stoichiometry="1." />
</listOfProducts>
</reaction>
<reaction id="R367_2.3.1.133-RXN" reversible="false"  name="R367_2.3.1.133-RXN" >
<listOfReactants>
<speciesReference species="COUMARYL-COA" stoichiometry="1." />
<speciesReference species="SHIKIMATE" stoichiometry="1." />
</listOfReactants>
<listOfProducts>
<speciesReference species="CO-A" stoichiometry="1." />
<speciesReference species="CPD-412" stoichiometry="1." />
</listOfProducts>
</reaction>
<reaction id="R368_ACETYLORNDEACET-RXN" reversible="false"  name="R368_ACETYLORNDEACET-RXN" >
<listOfReactants>
<speciesReference species="N-ALPHA-ACETYLORNITHINE" stoichiometry="1." />
<speciesReference species="WATER" stoichiometry="1." />
</listOfReactants>
<listOfProducts>
<speciesReference species="ACET" stoichiometry="1." />
<speciesReference species="L-ORNITHINE" stoichiometry="1." />
</listOfProducts>
</reaction>
<reaction id="R369_DADPKIN-RXN" reversible="false"  name="R369_DADPKIN-RXN" >
<listOfReactants>
<speciesReference species="ATP" stoichiometry="1." />
<speciesReference species="DADP" stoichiometry="1." />
</listOfReactants>
<listOfProducts>
<speciesReference species="ADP" stoichiometry="1." />
<speciesReference species="DATP" stoichiometry="1." />
</listOfProducts>
</reaction>
<reaction id="R370_R524-RXN" reversible="false"  name="R370_R524-RXN" >
<listOfReactants>
<speciesReference species="HCO3" stoichiometry="1." />
<speciesReference species="PROTON" stoichiometry="1." />
<speciesReference species="CPD-69" stoichiometry="1." />
</listOfReactants>
<listOfProducts>
<speciesReference species="CARBAMATE" stoichiometry="1." />
<speciesReference species="CARBON-DIOXIDE" stoichiometry="1." />
</listOfProducts>
</reaction>
<reaction id="R371_RXN-8352" reversible="false"  name="R371_RXN-8352" >
<listOfReactants>
<speciesReference species="CPD-8134" stoichiometry="1." />
<speciesReference species="NADP" stoichiometry="1." />
</listOfReactants>
<listOfProducts>
<speciesReference species="NADPH" stoichiometry="1." />
<speciesReference species="CPD-4161" stoichiometry="1." />
</listOfProducts>
</reaction>
<reaction id="R372_RXN-7185" reversible="false"  name="R372_RXN-7185" >
<listOfReactants>
<speciesReference species="ATP" stoichiometry="1." />
<speciesReference species="CPD-505" stoichiometry="1." />
</listOfReactants>
<listOfProducts>
<speciesReference species="ADP" stoichiometry="1." />
<speciesReference species="CPD-6661" stoichiometry="1." />
</listOfProducts>
</reaction>
<reaction id="R373_AIRS-RXN" reversible="false"  name="R373_AIRS-RXN" >
<listOfReactants>
<speciesReference species="5-PHOSPHORIBOSYL-N-FORMYLGLYCINEAMIDINE" stoichiometry="1." />
<speciesReference species="ATP" stoichiometry="1." />
</listOfReactants>
<listOfProducts>
<speciesReference species="5-PHOSPHORIBOSYL-5-AMINOIMIDAZOLE" stoichiometry="1." />
<speciesReference species="ADP" stoichiometry="1." />
<speciesReference species="Pi" stoichiometry="1." />
</listOfProducts>
</reaction>
<reaction id="R374_5-FORMYL-THF-CYCLO-LIGASE-RXN" name="R374_5-FORMYL-THF-CYCLO-LIGASE-RXN" >
<listOfReactants>
<speciesReference species="5-FORMYL-THF" stoichiometry="1." />
<speciesReference species="ATP" stoichiometry="1." />
</listOfReactants>
<listOfProducts>
<speciesReference species="5,10-methenyl-thf" stoichiometry="1." />
<speciesReference species="ADP" stoichiometry="1." />
<speciesReference species="Pi" stoichiometry="1." />
</listOfProducts>
</reaction>
<reaction id="R375_R83-RXN" reversible="false"  name="R375_R83-RXN" >
<listOfReactants>
<speciesReference species="2-HYDROXY-3-KETO-5-METHYLTHIO-1-PHOSPHOP" stoichiometry="1." />
<speciesReference species="WATER" stoichiometry="1." />
</listOfReactants>
<listOfProducts>
<speciesReference species="CPD-85" stoichiometry="1." />
<speciesReference species="Pi" stoichiometry="1." />
</listOfProducts>
</reaction>
<reaction id="R376_CAFFEOYL-COA-O-METHYLTRANSFERASE-RXN" reversible="false"  name="R376_CAFFEOYL-COA-O-METHYLTRANSFERASE-RXN" >
<listOfReactants>
<speciesReference species="CAFFEOYL-COA" stoichiometry="1." />
<speciesReference species="S-ADENOSYLMETHIONINE" stoichiometry="1." />
</listOfReactants>
<listOfProducts>
<speciesReference species="ADENOSYL-HOMO-CYS" stoichiometry="1." />
<speciesReference species="FERULOYL-COA" stoichiometry="1." />
</listOfProducts>
</reaction>
<reaction id="R377_LANOSTEROL-SYNTHASE-RXN" reversible="false"  name="R377_LANOSTEROL-SYNTHASE-RXN" >
<listOfReactants>
<speciesReference species="EPOXYSQUALENE" stoichiometry="1." />
</listOfReactants>
<listOfProducts>
<speciesReference species="LANOSTEROL" stoichiometry="1." />
</listOfProducts>
</reaction>
<reaction id="R378_GLUTAMIN-RXN" reversible="false"  name="R378_GLUTAMIN-RXN" >
<listOfReactants>
<speciesReference species="GLN" stoichiometry="1." />
<speciesReference species="WATER" stoichiometry="1." />
</listOfReactants>
<listOfProducts>
<speciesReference species="AMMONIA" stoichiometry="1." />
<speciesReference species="GLT" stoichiometry="1." />
</listOfProducts>
</reaction>
<reaction id="R379_ETHANOLAMINEPHOSPHOTRANSFERASE-RXN" reversible="false"  name="R379_ETHANOLAMINEPHOSPHOTRANSFERASE-RXN" >
<listOfReactants>
<speciesReference species="CDP-ETHANOLAMINE" stoichiometry="1." />
<speciesReference species="DIACYLGLYCEROL" stoichiometry="1." />
</listOfReactants>
<listOfProducts>
<speciesReference species="CMP" stoichiometry="1." />
<speciesReference species="L-1-PHOSPHATIDYL-ETHANOLAMINE" stoichiometry="1." />
</listOfProducts>
</reaction>
<reaction id="R380_SHIKIMATE-KINASE-RXN" reversible="false"  name="R380_SHIKIMATE-KINASE-RXN" >
<listOfReactants>
<speciesReference species="ATP" stoichiometry="1." />
<speciesReference species="SHIKIMATE" stoichiometry="1." />
</listOfReactants>
<listOfProducts>
<speciesReference species="ADP" stoichiometry="1." />
<speciesReference species="SHIKIMATE-5P" stoichiometry="1." />
</listOfProducts>
</reaction>
<reaction id="R381_R145-RXN" reversible="false"  name="R381_R145-RXN" >
<listOfReactants>
<speciesReference species="CPD-1063" stoichiometry="1." />
</listOfReactants>
<listOfProducts>
<speciesReference species="CPD-84" stoichiometry="1." />
<speciesReference species="WATER" stoichiometry="1." />
</listOfProducts>
</reaction>
<reaction id="R382_RXN-7687" reversible="false"  name="R382_RXN-7687" >
<listOfReactants>
<speciesReference species="2-KETOGLUTARATE" stoichiometry="1." />
<speciesReference species="CPD-6994" stoichiometry="1." />
<speciesReference species="OXYGEN-MOLECULE" stoichiometry="1." />
</listOfReactants>
<listOfProducts>
<speciesReference species="CARBON-DIOXIDE" stoichiometry="1." />
<speciesReference species="SUC" stoichiometry="1." />
<speciesReference species="WATER" stoichiometry="1." />
<speciesReference species="5734-TETRAHYDROXYFLAVONE" stoichiometry="1." />
</listOfProducts>
</reaction>
<reaction id="R383_RXN-2208" reversible="false"  name="R383_RXN-2208" >
<listOfReactants>
<speciesReference species="UDP-GLUCOSE" stoichiometry="1." />
<speciesReference species="3-METHYLTHIOPROPYLHYDROXAMIC-ACID" stoichiometry="1." />
</listOfReactants>
<listOfProducts>
<speciesReference species="3-METHYLTHIOPROPYL-DESULFO-GLUCOSINOLATE" stoichiometry="1." />
<speciesReference species="UDP" stoichiometry="1." />
</listOfProducts>
</reaction>
<reaction id="R384_R82-RXN" reversible="false"  name="R384_R82-RXN" >
<listOfReactants>
<speciesReference species="CPD-84" stoichiometry="1." />
</listOfReactants>
<listOfProducts>
<speciesReference species="2-HYDROXY-3-KETO-5-METHYLTHIO-1-PHOSPHOP" stoichiometry="1." />
</listOfProducts>
</reaction>
<reaction id="R385_GLUTACONYL-COA-DECARBOXYLASE-RXN" reversible="false"  name="R385_GLUTACONYL-COA-DECARBOXYLASE-RXN" >
<listOfReactants>
<speciesReference species="GLUTACONYL-COA" stoichiometry="1." />
</listOfReactants>
<listOfProducts>
<speciesReference species="CARBON-DIOXIDE" stoichiometry="1." />
<speciesReference species="CROTONYL-COA" stoichiometry="1." />
</listOfProducts>
</reaction>
<reaction id="R386_RXN-4229" reversible="false"  name="R386_RXN-4229" >
<listOfReactants>
<speciesReference species="CPD-3945" stoichiometry="1." />
<speciesReference species="NADPH" stoichiometry="1." />
</listOfReactants>
<listOfProducts>
<speciesReference species="CPD-3946" stoichiometry="1." />
<speciesReference species="NADP" stoichiometry="1." />
</listOfProducts>
</reaction>
<reaction id="R387_RXN-1061" reversible="false"  name="R387_RXN-1061" >
<listOfReactants>
<speciesReference species="NADPH" stoichiometry="1." />
<speciesReference species="OXYGEN-MOLECULE" stoichiometry="1." />
<speciesReference species="PALMITATE" stoichiometry="1." />
</listOfReactants>
<listOfProducts>
<speciesReference species="16-HYDROXYPALMITATE" stoichiometry="1." />
<speciesReference species="NADP" stoichiometry="1." />
<speciesReference species="WATER" stoichiometry="1." />
</listOfProducts>
</reaction>
<reaction id="R388_RXN1F-461" reversible="false"  name="R388_RXN1F-461" >
<listOfReactants>
<speciesReference species="CPD1F-90" stoichiometry="1." />
<speciesReference species="UDP-GLUCOSE" stoichiometry="1." />
</listOfReactants>
<listOfProducts>
<speciesReference species="CPD1F-453" stoichiometry="1." />
<speciesReference species="UDP" stoichiometry="1." />
</listOfProducts>
</reaction>
<reaction id="R389_1.5.99.12-RXN" reversible="false"  name="R389_1.5.99.12-RXN" >
<listOfReactants>
<speciesReference species="Acceptor" stoichiometry="1." />
<speciesReference species="WATER" stoichiometry="1." />
<speciesReference species="N6-DIMETHYLALLYLADENINE" stoichiometry="1." />
</listOfReactants>
<listOfProducts>
<speciesReference species="ADENINE" stoichiometry="1." />
<speciesReference species="Donor-H2" stoichiometry="1." />
<speciesReference species="PRENAL" stoichiometry="1." />
</listOfProducts>
</reaction>
<reaction id="R390_QUINOLINATE-SYNTHE-MULTI-RXN" reversible="false"  name="R390_QUINOLINATE-SYNTHE-MULTI-RXN" >
<listOfReactants>
<speciesReference species="DIHYDROXY-ACETONE-PHOSPHATE" stoichiometry="1." />
<speciesReference species="L-ASPARTATE" stoichiometry="1." />
<speciesReference species="OXYGEN-MOLECULE" stoichiometry="1." />
</listOfReactants>
<listOfProducts>
<speciesReference species="HYDROGEN-PEROXIDE" stoichiometry="1." />
<speciesReference species="Pi" stoichiometry="1." />
<speciesReference species="QUINOLINATE" stoichiometry="1." />
<speciesReference species="WATER" stoichiometry="2." />
</listOfProducts>
</reaction>
<reaction id="R391_FMNREDUCT-RXN" reversible="false"  name="R391_FMNREDUCT-RXN" >
<listOfReactants>
<speciesReference species="NAD" stoichiometry="1." />
<speciesReference species="FMNH2" stoichiometry="1." />
</listOfReactants>
<listOfProducts>
<speciesReference species="FMN" stoichiometry="1." />
<speciesReference species="NADH" stoichiometry="1." />
<speciesReference species="PROTON" stoichiometry="1." />
</listOfProducts>
</reaction>
<reaction id="R392_RXN-8002" reversible="false"  name="R392_RXN-8002" >
<listOfReactants>
<speciesReference species="CPD-464" stoichiometry="1." />
</listOfReactants>
<listOfProducts>
<speciesReference species="PHYTOENE" stoichiometry="1." />
<speciesReference species="PPI" stoichiometry="1." />
</listOfProducts>
</reaction>
<reaction id="R393_RXN-7703" reversible="false"  name="R393_RXN-7703" >
<listOfReactants>
<speciesReference species="NADPH" stoichiometry="1." />
<speciesReference species="WATER" stoichiometry="1." />
</listOfReactants>
<listOfProducts>
<speciesReference species="NADH" stoichiometry="1." />
<speciesReference species="Pi" stoichiometry="1." />
</listOfProducts>
</reaction>
<reaction id="R394_RXN-7878" reversible="false"  name="R394_RXN-7878" >
<listOfReactants>
<speciesReference species="NADPH" stoichiometry="1." />
<speciesReference species="OXYGEN-MOLECULE" stoichiometry="1." />
<speciesReference species="CPD-7193" stoichiometry="1." />
</listOfReactants>
<listOfProducts>
<speciesReference species="NADP" stoichiometry="1." />
<speciesReference species="WATER" stoichiometry="1." />
<speciesReference species="CPD-7192" stoichiometry="1." />
</listOfProducts>
</reaction>
<reaction id="R395_DIACYLGLYCEROL-O-ACYLTRANSFERASE-RXN" reversible="false"  name="R395_DIACYLGLYCEROL-O-ACYLTRANSFERASE-RXN" >
<listOfReactants>
<speciesReference species="ACYL-COA" stoichiometry="1." />
<speciesReference species="DIACYLGLYCEROL" stoichiometry="1." />
</listOfReactants>
<listOfProducts>
<speciesReference species="CO-A" stoichiometry="1." />
<speciesReference species="Triacylglycerols" stoichiometry="1." />
</listOfProducts>
</reaction>
<reaction id="R396_RXN-7739" reversible="false"  name="R396_RXN-7739" >
<listOfReactants>
<speciesReference species="CHLOROPHYLLIDE-A" stoichiometry="1." />
</listOfReactants>
<listOfProducts>
<speciesReference species="CPD-7061" stoichiometry="1." />
<speciesReference species="MG+2" stoichiometry="1." />
</listOfProducts>
</reaction>
<reaction id="R397_2.7.7.14-RXN" reversible="false"  name="R397_2.7.7.14-RXN" >
<listOfReactants>
<speciesReference species="CTP" stoichiometry="1." />
<speciesReference species="PHOSPHORYL-ETHANOLAMINE" stoichiometry="1." />
</listOfReactants>
<listOfProducts>
<speciesReference species="CDP-ETHANOLAMINE" stoichiometry="1." />
<speciesReference species="PPI" stoichiometry="1." />
</listOfProducts>
</reaction>
<reaction id="R398_GARTRANSFORMYL2-RXN" reversible="false"  name="R398_GARTRANSFORMYL2-RXN" >
<listOfReactants>
<speciesReference species="5-PHOSPHO-RIBOSYL-GLYCINEAMIDE" stoichiometry="1." />
<speciesReference species="ATP" stoichiometry="1." />
<speciesReference species="FORMATE" stoichiometry="1." />
</listOfReactants>
<listOfProducts>
<speciesReference species="5-P-RIBOSYL-N-FORMYLGLYCINEAMIDE" stoichiometry="1." />
<speciesReference species="ADP" stoichiometry="1." />
<speciesReference species="Pi" stoichiometry="1." />
</listOfProducts>
</reaction>
<reaction id="R399_1.14.11.18-RXN" reversible="false"  name="R399_1.14.11.18-RXN" >
<listOfReactants>
<speciesReference species="2-KETOGLUTARATE" stoichiometry="1." />
<speciesReference species="OXYGEN-MOLECULE" stoichiometry="1." />
<speciesReference species="CPD-206" stoichiometry="1." />
</listOfReactants>
<listOfProducts>
<speciesReference species="CARBON-DIOXIDE" stoichiometry="1." />
<speciesReference species="SUC" stoichiometry="1." />
<speciesReference species="2-HYDROXYPHYTANOYL-COA" stoichiometry="1." />
</listOfProducts>
</reaction>
<reaction id="R400_KETOLACTOSE-RXN" reversible="false"  name="R400_KETOLACTOSE-RXN" >
<listOfReactants>
<speciesReference species="WATER" stoichiometry="1." />
<speciesReference species="3-KETOLACTOSE" stoichiometry="1." />
</listOfReactants>
<listOfProducts>
<speciesReference species="GLC" stoichiometry="1." />
<speciesReference species="CPD-1242" stoichiometry="1." />
</listOfProducts>
</reaction>
<reaction id="R401_RXN-1406" reversible="false"  name="R401_RXN-1406" >
<listOfReactants>
<speciesReference species="N-HYDROXYL-TRYPTAMINE" stoichiometry="1." />
</listOfReactants>
<listOfProducts>
<speciesReference species="INDOLE-3-ACETALDOXIME" stoichiometry="1." />
</listOfProducts>
</reaction>
<reaction id="R402_RXN-8713" reversible="false"  name="R402_RXN-8713" >
<listOfReactants>
<speciesReference species="CINNAMOYL-COA" stoichiometry="1." />
<speciesReference species="TYRAMINE" stoichiometry="1." />
</listOfReactants>
<listOfProducts>
<speciesReference species="CO-A" stoichiometry="1." />
<speciesReference species="CPD-8941" stoichiometry="1." />
</listOfProducts>
</reaction>
<reaction id="R403_HISTOLDEHYD-RXN" reversible="false"  name="R403_HISTOLDEHYD-RXN" >
<listOfReactants>
<speciesReference species="HISTIDINOL" stoichiometry="1." />
<speciesReference species="NAD" stoichiometry="1." />
</listOfReactants>
<listOfProducts>
<speciesReference species="HISTIDINAL" stoichiometry="1." />
<speciesReference species="NADH" stoichiometry="1." />
</listOfProducts>
</reaction>
<reaction id="R404_RXN-2009" reversible="false"  name="R404_RXN-2009" >
<listOfReactants>
<speciesReference species="WATER" stoichiometry="1." />
<speciesReference species="SALICYLOYL-COA" stoichiometry="1." />
</listOfReactants>
<listOfProducts>
<speciesReference species="CO-A" stoichiometry="1." />
<speciesReference species="CPD-110" stoichiometry="1." />
</listOfProducts>
</reaction>
<reaction id="R405_RXN-4304" reversible="false"  name="R405_RXN-4304" >
<listOfReactants>
<speciesReference species="CPD-4201" stoichiometry="1." />
<speciesReference species="NADPH" stoichiometry="1." />
<speciesReference species="WATER" stoichiometry="1." />
</listOfReactants>
<listOfProducts>
<speciesReference species="CPD-4202" stoichiometry="1." />
<speciesReference species="NADP" stoichiometry="1." />
</listOfProducts>
</reaction>
<reaction id="R406_RXN-7252" reversible="false"  name="R406_RXN-7252" >
<listOfReactants>
<speciesReference species="D-MYO-INOSITOL-1-MONOPHOSPHATE" stoichiometry="1." />
<speciesReference species="WATER" stoichiometry="1." />
</listOfReactants>
<listOfProducts>
<speciesReference species="MYO-INOSITOL" stoichiometry="1." />
<speciesReference species="Pi" stoichiometry="1." />
</listOfProducts>
</reaction>
<reaction id="R407_RXNQT-4173" reversible="false"  name="R407_RXNQT-4173" >
<listOfReactants>
<speciesReference species="CPDQT-34" stoichiometry="1." />
</listOfReactants>
<listOfProducts>
<speciesReference species="CPDQT-39" stoichiometry="1." />
</listOfProducts>
</reaction>
<reaction id="R408_RXN-8444" reversible="false"  name="R408_RXN-8444" >
<listOfReactants>
<speciesReference species="NICOTINATE_NUCLEOTIDE" stoichiometry="1." />
<speciesReference species="WATER" stoichiometry="1." />
</listOfReactants>
<listOfProducts>
<speciesReference species="NIACINE" stoichiometry="1." />
<speciesReference species="RIBOSE-5P" stoichiometry="1." />
</listOfProducts>
</reaction>
<reaction id="R409_RXN-172" reversible="false"  name="R409_RXN-172" >
<listOfReactants>
<speciesReference species="2-KETOGLUTARATE" stoichiometry="1." />
<speciesReference species="CPD-482" stoichiometry="1." />
<speciesReference species="OXYGEN-MOLECULE" stoichiometry="1." />
</listOfReactants>
<listOfProducts>
<speciesReference species="CARBON-DIOXIDE" stoichiometry="1." />
<speciesReference species="SUC" stoichiometry="1." />
<speciesReference species="WATER" stoichiometry="1." />
<speciesReference species="CPD-498" stoichiometry="1." />
</listOfProducts>
</reaction>
<reaction id="R410_RIBOFLAVINSYNREDUC-RXN" reversible="false"  name="R410_RIBOFLAVINSYNREDUC-RXN" >
<listOfReactants>
<speciesReference species="CPD-602" stoichiometry="1." />
<speciesReference species="NADPH" stoichiometry="1." />
<speciesReference species="PROTON" stoichiometry="1." />
</listOfReactants>
<listOfProducts>
<speciesReference species="CPD-1086" stoichiometry="1." />
<speciesReference species="NADP" stoichiometry="1." />
</listOfProducts>
</reaction>
<reaction id="R411_RXN66-1" reversible="false"  name="R411_RXN66-1" >
<listOfReactants>
<speciesReference species="ETOH" stoichiometry="1." />
<speciesReference species="HYDROGEN-PEROXIDE" stoichiometry="1." />
</listOfReactants>
<listOfProducts>
<speciesReference species="ACETALD" stoichiometry="1." />
<speciesReference species="WATER" stoichiometry="2." />
</listOfProducts>
</reaction>
<reaction id="R412_RXN-8421" reversible="false"  name="R412_RXN-8421" >
<listOfReactants>
<speciesReference species="FARNESYL-PP" stoichiometry="1." />
</listOfReactants>
<listOfProducts>
<speciesReference species="PPI" stoichiometry="1." />
<speciesReference species="PROTON" stoichiometry="1." />
<speciesReference species="CPD-8238" stoichiometry="1." />
</listOfProducts>
</reaction>
<reaction id="R413_RXN-5781" reversible="false"  name="R413_RXN-5781" >
<listOfReactants>
<speciesReference species="CDP-CHOLINE" stoichiometry="1." />
<speciesReference species="DIACYLGLYCEROL" stoichiometry="1." />
</listOfReactants>
<listOfProducts>
<speciesReference species="CMP" stoichiometry="1." />
<speciesReference species="PHOSPHATIDYLCHOLINE" stoichiometry="1." />
</listOfProducts>
</reaction>
<reaction id="R414_SAMDECARB-RXN" reversible="false"  name="R414_SAMDECARB-RXN" >
<listOfReactants>
<speciesReference species="S-ADENOSYLMETHIONINE" stoichiometry="1." />
</listOfReactants>
<listOfProducts>
<speciesReference species="CARBON-DIOXIDE" stoichiometry="1." />
<speciesReference species="S-ADENOSYLMETHIONINAMINE" stoichiometry="1." />
</listOfProducts>
</reaction>
<reaction id="R415_ATP-CITRATE-(PRO-S-)-LYASE-RXN" reversible="false"  name="R415_ATP-CITRATE-(PRO-S-)-LYASE-RXN" >
<listOfReactants>
<speciesReference species="ACETYL-COA" stoichiometry="1." />
<speciesReference species="ADP" stoichiometry="1." />
<speciesReference species="OXALACETIC_ACID" stoichiometry="1." />
<speciesReference species="Pi" stoichiometry="1." />
</listOfReactants>
<listOfProducts>
<speciesReference species="ATP" stoichiometry="1." />
<speciesReference species="CIT" stoichiometry="1." />
<speciesReference species="CO-A" stoichiometry="1." />
</listOfProducts>
</reaction>
<reaction id="R416_SPONTPRO-RXN" name="R416_SPONTPRO-RXN" >
<listOfReactants>
<speciesReference species="L-GLUTAMATE_GAMMA-SEMIALDEHYDE" stoichiometry="1." />
</listOfReactants>
<listOfProducts>
<speciesReference species="l-delta(1)-pyrroline_5-carboxylate" stoichiometry="1." />
<speciesReference species="WATER" stoichiometry="1." />
</listOfProducts>
</reaction>
<reaction id="R417_UROGENDECARBOX-RXN" reversible="false"  name="R417_UROGENDECARBOX-RXN" >
<listOfReactants>
<speciesReference species="UROPORPHYRINOGEN-III" stoichiometry="1." />
</listOfReactants>
<listOfProducts>
<speciesReference species="CARBON-DIOXIDE" stoichiometry="4." />
<speciesReference species="COPROPORPHYRINOGEN_III" stoichiometry="1." />
</listOfProducts>
</reaction>
<reaction id="R418_RXN-7304" reversible="false"  name="R418_RXN-7304" >
<listOfReactants>
<speciesReference species="CPD-6782" stoichiometry="1." />
<speciesReference species="WATER" stoichiometry="1." />
</listOfReactants>
<listOfProducts>
<speciesReference species="CPD-6783" stoichiometry="1." />
<speciesReference species="Pi" stoichiometry="1." />
</listOfProducts>
</reaction>
<reaction id="R419_RXNQT-4153" reversible="false"  name="R419_RXNQT-4153" >
<listOfReactants>
<speciesReference species="CPDQT-14" stoichiometry="1." />
<speciesReference species="S-ADENOSYLMETHIONINE" stoichiometry="1." />
</listOfReactants>
<listOfProducts>
<speciesReference species="ADENOSYL-HOMO-CYS" stoichiometry="1." />
<speciesReference species="CPDQT-13" stoichiometry="1." />
</listOfProducts>
</reaction>
<reaction id="R420_XYLISOM-RXN" reversible="false"  name="R420_XYLISOM-RXN" >
<listOfReactants>
<speciesReference species="XYLOSE" stoichiometry="1." />
</listOfReactants>
<listOfProducts>
<speciesReference species="D-XYLULOSE" stoichiometry="1." />
</listOfProducts>
</reaction>
<reaction id="R421_3.6.1.17-RXN" reversible="false"  name="R421_3.6.1.17-RXN" >
<listOfReactants>
<speciesReference species="WATER" stoichiometry="1." />
<speciesReference species="CPD-609" stoichiometry="1." />
</listOfReactants>
<listOfProducts>
<speciesReference species="GMP" stoichiometry="1." />
<speciesReference species="GTP" stoichiometry="1." />
</listOfProducts>
</reaction>
<reaction id="R422_RXN-1063" reversible="false"  name="R422_RXN-1063" >
<listOfReactants>
<speciesReference species="NADPH" stoichiometry="2." />
<speciesReference species="OXYGEN-MOLECULE" stoichiometry="1." />
<speciesReference species="OLEATE-CPD" stoichiometry="1." />
</listOfReactants>
<listOfProducts>
<speciesReference species="18-HYDROXYOLEATE" stoichiometry="1." />
<speciesReference species="NADP" stoichiometry="2." />
<speciesReference species="WATER" stoichiometry="1." />
</listOfProducts>
</reaction>
<reaction id="R423_4-HYDROXYPHENYLPYRUVATE-DIOXYGENASE-RXN" reversible="false"  name="R423_4-HYDROXYPHENYLPYRUVATE-DIOXYGENASE-RXN" >
<listOfReactants>
<speciesReference species="OXYGEN-MOLECULE" stoichiometry="1." />
<speciesReference species="P-HYDROXY-PHENYLPYRUVATE" stoichiometry="1." />
</listOfReactants>
<listOfProducts>
<speciesReference species="CARBON-DIOXIDE" stoichiometry="1." />
<speciesReference species="HOMOGENTISATE" stoichiometry="1." />
</listOfProducts>
</reaction>
<reaction id="R424_RXN-2209" reversible="false"  name="R424_RXN-2209" >
<listOfReactants>
<speciesReference species="3-METHYLTHIOPROPYL-DESULFO-GLUCOSINOLATE" stoichiometry="1." />
<speciesReference species="PAPS" stoichiometry="1." />
</listOfReactants>
<listOfProducts>
<speciesReference species="PAP" stoichiometry="1." />
<speciesReference species="3-METHYLTHIOPROPYL-GLUCOSINOLATE" stoichiometry="1." />
</listOfProducts>
</reaction>
<reaction id="R425_RXN66-317-NADPH" reversible="false"  name="R425_RXN66-317-NADPH" >
<listOfReactants>
<speciesReference species="CPD-4580" stoichiometry="1." />
<speciesReference species="NADPH" stoichiometry="1." />
<speciesReference species="OXYGEN-MOLECULE" stoichiometry="1." />
</listOfReactants>
<listOfProducts>
<speciesReference species="CPD-4702" stoichiometry="1." />
<speciesReference species="NADP" stoichiometry="1." />
<speciesReference species="WATER" stoichiometry="1." />
</listOfProducts>
</reaction>
<reaction id="R426_STRICTOSIDINE-SYNTHASE-RXN" reversible="false"  name="R426_STRICTOSIDINE-SYNTHASE-RXN" >
<listOfReactants>
<speciesReference species="TRYPTAMINE" stoichiometry="1." />
<speciesReference species="SECOLOGANIN-CPD" stoichiometry="1." />
</listOfReactants>
<listOfProducts>
<speciesReference species="WATER" stoichiometry="1." />
<speciesReference species="STRICTOSIDINE" stoichiometry="1." />
</listOfProducts>
</reaction>
<reaction id="R427_RXN-991" reversible="false"  name="R427_RXN-991" >
<listOfReactants>
<speciesReference species="2-KETOGLUTARATE" stoichiometry="1." />
<speciesReference species="CPD-695" stoichiometry="1." />
<speciesReference species="OXYGEN-MOLECULE" stoichiometry="1." />
</listOfReactants>
<listOfProducts>
<speciesReference species="CARBON-DIOXIDE" stoichiometry="1." />
<speciesReference species="SUC" stoichiometry="1." />
<speciesReference species="CPD-477" stoichiometry="1." />
</listOfProducts>
</reaction>
<reaction id="R428_UREIDOGLYCOLATE-LYASE-RXN" reversible="false"  name="R428_UREIDOGLYCOLATE-LYASE-RXN" >
<listOfReactants>
<speciesReference species="CPD-1091" stoichiometry="1." />
</listOfReactants>
<listOfProducts>
<speciesReference species="GLYOX" stoichiometry="1." />
<speciesReference species="UREA" stoichiometry="1." />
</listOfProducts>
</reaction>
<reaction id="R429_RIBOFLAVINKIN-RXN" reversible="false"  name="R429_RIBOFLAVINKIN-RXN" >
<listOfReactants>
<speciesReference species="ATP" stoichiometry="1." />
<speciesReference species="RIBOFLAVIN" stoichiometry="1." />
</listOfReactants>
<listOfProducts>
<speciesReference species="ADP" stoichiometry="1." />
<speciesReference species="FMN" stoichiometry="1." />
</listOfProducts>
</reaction>
<reaction id="R430_RXN-4313" reversible="false"  name="R430_RXN-4313" >
<listOfReactants>
<speciesReference species="CPD-4205" stoichiometry="1." />
<speciesReference species="WATER" stoichiometry="1." />
</listOfReactants>
<listOfProducts>
<speciesReference species="CPD-4207" stoichiometry="1." />
<speciesReference species="Pi" stoichiometry="1." />
</listOfProducts>
</reaction>
<reaction id="R431_DECAPCISTRANSFER-RXN" reversible="false"  name="R431_DECAPCISTRANSFER-RXN" >
<listOfReactants>
<speciesReference species="delta(3)-isopentenyl-pp" stoichiometry="1." />
<speciesReference species="T-POLY-C-DECAPRENYL-DIPHOSPHATE" stoichiometry="1." />
</listOfReactants>
<listOfProducts>
<speciesReference species="PPI" stoichiometry="1." />
<speciesReference species="T-POLY-C-UNDECAPRENYL-DIPHOSPHATE" stoichiometry="1." />
</listOfProducts>
</reaction>
<reaction id="R432_RXN-2562" reversible="false"  name="R432_RXN-2562" >
<listOfReactants>
<speciesReference species="DELTA-TOCOPHEROL" stoichiometry="1." />
<speciesReference species="S-ADENOSYLMETHIONINE" stoichiometry="1." />
</listOfReactants>
<listOfProducts>
<speciesReference species="ADENOSYL-HOMO-CYS" stoichiometry="1." />
<speciesReference species="BETA-TOCOPHEROL" stoichiometry="1." />
</listOfProducts>
</reaction>
<reaction id="R433_RXN1F-170" reversible="false"  name="R433_RXN1F-170" >
<listOfReactants>
<speciesReference species="2-KETOGLUTARATE" stoichiometry="1." />
<speciesReference species="CPD1F-140" stoichiometry="1." />
<speciesReference species="OXYGEN-MOLECULE" stoichiometry="1." />
</listOfReactants>
<listOfProducts>
<speciesReference species="CARBON-DIOXIDE" stoichiometry="1." />
<speciesReference species="CPD1F-139" stoichiometry="1." />
<speciesReference species="SUC" stoichiometry="1." />
</listOfProducts>
</reaction>
<reaction id="R434_BRANCHED-CHAINAMINOTRANSFERVAL-RXN" name="R434_BRANCHED-CHAINAMINOTRANSFERVAL-RXN" >
<listOfReactants>
<speciesReference species="2-KETOGLUTARATE" stoichiometry="1." />
<speciesReference species="VAL" stoichiometry="1." />
</listOfReactants>
<listOfProducts>
<speciesReference species="2-KETO-ISOVALERATE" stoichiometry="1." />
<speciesReference species="GLT" stoichiometry="1." />
</listOfProducts>
</reaction>
<reaction id="R435_THYM-PHOSPH-RXN" reversible="false"  name="R435_THYM-PHOSPH-RXN" >
<listOfReactants>
<speciesReference species="Pi" stoichiometry="1." />
<speciesReference species="THYMIDINE" stoichiometry="1." />
</listOfReactants>
<listOfProducts>
<speciesReference species="DEOXY-RIBOSE-1P" stoichiometry="1." />
<speciesReference species="THYMINE" stoichiometry="1." />
</listOfProducts>
</reaction>
<reaction id="R436_RXN-1484" reversible="false"  name="R436_RXN-1484" >
<listOfReactants>
<speciesReference species="CPD-590" stoichiometry="1." />
<speciesReference species="NADPH" stoichiometry="1." />
</listOfReactants>
<listOfProducts>
<speciesReference species="NADP" stoichiometry="1." />
<speciesReference species="WATER" stoichiometry="1." />
<speciesReference species="CPD-1961" stoichiometry="1." />
</listOfProducts>
</reaction>
<reaction id="R437_RXN66-16-NADPH" reversible="false"  name="R437_RXN66-16-NADPH" >
<listOfReactants>
<speciesReference species="CPD-8611" stoichiometry="1." />
<speciesReference species="NADPH" stoichiometry="1." />
<speciesReference species="OXYGEN-MOLECULE" stoichiometry="1." />
</listOfReactants>
<listOfProducts>
<speciesReference species="CPD-8612" stoichiometry="1." />
<speciesReference species="NADP" stoichiometry="1." />
<speciesReference species="WATER" stoichiometry="2." />
</listOfProducts>
</reaction>
<reaction id="R438_RXN-111" reversible="false"  name="R438_RXN-111" >
<listOfReactants>
<speciesReference species="EPOXYSQUALENE" stoichiometry="1." />
</listOfReactants>
<listOfProducts>
<speciesReference species="CPD-90" stoichiometry="1." />
</listOfProducts>
</reaction>
<reaction id="R439_PROTOHEMEFERROCHELAT-RXN" reversible="false"  name="R439_PROTOHEMEFERROCHELAT-RXN" >
<listOfReactants>
<speciesReference species="FE+2" stoichiometry="1." />
<speciesReference species="PROTOPORPHYRIN_IX" stoichiometry="1." />
</listOfReactants>
<listOfProducts>
<speciesReference species="PROTOHEME" stoichiometry="1." />
<speciesReference species="PROTON" stoichiometry="2." />
</listOfProducts>
</reaction>
<reaction id="R440_HYDROXYPYRUVATE-REDUCTASE-RXN" reversible="false"  name="R440_HYDROXYPYRUVATE-REDUCTASE-RXN" >
<listOfReactants>
<speciesReference species="GLYCERATE" stoichiometry="1." />
<speciesReference species="NAD" stoichiometry="1." />
</listOfReactants>
<listOfProducts>
<speciesReference species="NADH" stoichiometry="1." />
<speciesReference species="OH-PYR" stoichiometry="1." />
</listOfProducts>
</reaction>
<reaction id="R441_CARBOXYCYCLOHEXADIENYL-DEHYDRATASE-RXN" reversible="false"  name="R441_CARBOXYCYCLOHEXADIENYL-DEHYDRATASE-RXN" >
<listOfReactants>
<speciesReference species="CPD-659" stoichiometry="1." />
</listOfReactants>
<listOfProducts>
<speciesReference species="CARBON-DIOXIDE" stoichiometry="1." />
<speciesReference species="PHE" stoichiometry="1." />
<speciesReference species="WATER" stoichiometry="1." />
</listOfProducts>
</reaction>
<reaction id="R442_RXN-4307" reversible="false"  name="R442_RXN-4307" >
<listOfReactants>
<speciesReference species="AMP" stoichiometry="1." />
<speciesReference species="CPD-4211" stoichiometry="1." />
</listOfReactants>
<listOfProducts>
<speciesReference species="CPD-4205" stoichiometry="1." />
<speciesReference species="PPI" stoichiometry="1." />
</listOfProducts>
</reaction>
<reaction id="R443_SUCCINATE--COA-LIGASE-(GDP-FORMING)-RXN" reversible="false"  name="R443_SUCCINATE--COA-LIGASE-(GDP-FORMING)-RXN" >
<listOfReactants>
<speciesReference species="CO-A" stoichiometry="1." />
<speciesReference species="GTP" stoichiometry="1." />
<speciesReference species="SUC" stoichiometry="1." />
</listOfReactants>
<listOfProducts>
<speciesReference species="GDP" stoichiometry="1." />
<speciesReference species="Pi" stoichiometry="1." />
<speciesReference species="SUC-COA" stoichiometry="1." />
</listOfProducts>
</reaction>
<reaction id="R444_RXN-8089" reversible="false"  name="R444_RXN-8089" >
<listOfReactants>
<speciesReference species="CINNAMALDEHYDE" stoichiometry="1." />
<speciesReference species="OXYGEN-MOLECULE" stoichiometry="1." />
<speciesReference species="WATER" stoichiometry="1." />
</listOfReactants>
<listOfProducts>
<speciesReference species="CPD-674" stoichiometry="1." />
<speciesReference species="HYDROGEN-PEROXIDE" stoichiometry="1." />
</listOfProducts>
</reaction>
<reaction id="R445_ASNSYNA-RXN" reversible="false"  name="R445_ASNSYNA-RXN" >
<listOfReactants>
<speciesReference species="AMMONIA" stoichiometry="1." />
<speciesReference species="ATP" stoichiometry="1." />
<speciesReference species="L-ASPARTATE" stoichiometry="1." />
</listOfReactants>
<listOfProducts>
<speciesReference species="AMP" stoichiometry="1." />
<speciesReference species="ASN" stoichiometry="1." />
<speciesReference species="PPI" stoichiometry="1." />
</listOfProducts>
</reaction>
<reaction id="R446_GLUTDECARBOX-RXN" reversible="false"  name="R446_GLUTDECARBOX-RXN" >
<listOfReactants>
<speciesReference species="GLT" stoichiometry="1." />
</listOfReactants>
<listOfProducts>
<speciesReference species="4-AMINO-BUTYRATE" stoichiometry="1." />
<speciesReference species="CARBON-DIOXIDE" stoichiometry="1." />
</listOfProducts>
</reaction>
<reaction id="R447_HOMOCYSTEINE-S-METHYLTRANSFERASE-RXN" reversible="false"  name="R447_HOMOCYSTEINE-S-METHYLTRANSFERASE-RXN" >
<listOfReactants>
<speciesReference species="HOMO-CYS" stoichiometry="1." />
<speciesReference species="S-ADENOSYLMETHIONINE" stoichiometry="1." />
</listOfReactants>
<listOfProducts>
<speciesReference species="ADENOSYL-HOMO-CYS" stoichiometry="1." />
<speciesReference species="MET" stoichiometry="1." />
</listOfProducts>
</reaction>
<reaction id="R448_H2NEOPTERINP3PYROPHOSPHOHYDRO-RXN" reversible="false"  name="R448_H2NEOPTERINP3PYROPHOSPHOHYDRO-RXN" >
<listOfReactants>
<speciesReference species="DIHYDRONEOPTERIN-P3" stoichiometry="1." />
<speciesReference species="WATER" stoichiometry="1." />
</listOfReactants>
<listOfProducts>
<speciesReference species="DIHYDRONEOPTERIN-P" stoichiometry="1." />
<speciesReference species="PPI" stoichiometry="1." />
</listOfProducts>
</reaction>
<reaction id="R449_RXN-8311" reversible="false"  name="R449_RXN-8311" >
<listOfReactants>
<speciesReference species="CPD-8084" stoichiometry="1." />
</listOfReactants>
<listOfProducts>
<speciesReference species="CPD-8081" stoichiometry="1." />
</listOfProducts>
</reaction>
<reaction id="R450_1.1.1.34-RXN" reversible="false"  name="R450_1.1.1.34-RXN" >
<listOfReactants>
<speciesReference species="3-HYDROXY-3-METHYL-GLUTARYL-COA" stoichiometry="1." />
<speciesReference species="NADPH" stoichiometry="2." />
</listOfReactants>
<listOfProducts>
<speciesReference species="CO-A" stoichiometry="1." />
<speciesReference species="MEVALONATE" stoichiometry="1." />
<speciesReference species="NADP" stoichiometry="2." />
</listOfProducts>
</reaction>
<reaction id="R451_RXN-4263" reversible="false"  name="R451_RXN-4263" >
<listOfReactants>
<speciesReference species="CPD-3941" stoichiometry="1." />
</listOfReactants>
<listOfProducts>
<speciesReference species="CPD-698" stoichiometry="1." />
</listOfProducts>
</reaction>
<reaction id="R452_DEOXYRIBOSE-P-ALD-RXN" reversible="false"  name="R452_DEOXYRIBOSE-P-ALD-RXN" >
<listOfReactants>
<speciesReference species="DEOXY-RIBOSE-5P" stoichiometry="1." />
</listOfReactants>
<listOfProducts>
<speciesReference species="ACETALD" stoichiometry="1." />
<speciesReference species="GAP" stoichiometry="1." />
</listOfProducts>
</reaction>
<reaction id="R453_R313-RXN" reversible="false"  name="R453_R313-RXN" >
<listOfReactants>
<speciesReference species="3-CYANOPYRIDINE" stoichiometry="1." />
<speciesReference species="WATER" stoichiometry="1." />
</listOfReactants>
<listOfProducts>
<speciesReference species="NIACINAMIDE" stoichiometry="1." />
</listOfProducts>
</reaction>
<reaction id="R454_ACETYL-COA-CARBOXYLTRANSFER-RXN" reversible="false"  name="R454_ACETYL-COA-CARBOXYLTRANSFER-RXN" >
<listOfReactants>
<speciesReference species="ACETYL-COA" stoichiometry="1." />
<speciesReference species="ATP" stoichiometry="1." />
<speciesReference species="HCO3" stoichiometry="1." />
<speciesReference species="PROTON" stoichiometry="1." />
</listOfReactants>
<listOfProducts>
<speciesReference species="ADP" stoichiometry="1." />
<speciesReference species="MALONYL-COA" stoichiometry="1." />
<speciesReference species="Pi" stoichiometry="1." />
</listOfProducts>
</reaction>
<reaction id="R455_AICARSYN-RXN" reversible="false"  name="R455_AICARSYN-RXN" >
<listOfReactants>
<speciesReference species="P-RIBOSYL-4-SUCCCARB-AMINOIMIDAZOLE" stoichiometry="1." />
</listOfReactants>
<listOfProducts>
<speciesReference species="AICAR" stoichiometry="1." />
<speciesReference species="FUM" stoichiometry="1." />
</listOfProducts>
</reaction>
<reaction id="R456_RXN-4209" reversible="false"  name="R456_RXN-4209" >
<listOfReactants>
<speciesReference species="CPD-4125" stoichiometry="1." />
</listOfReactants>
<listOfProducts>
<speciesReference species="CPD-4126" stoichiometry="1." />
</listOfProducts>
</reaction>
<reaction id="R457_2.1.1.19-RXN" reversible="false"  name="R457_2.1.1.19-RXN" >
<listOfReactants>
<speciesReference species="5-METHYL-THF" stoichiometry="1." />
<speciesReference species="CPD-7670" stoichiometry="1." />
</listOfReactants>
<listOfProducts>
<speciesReference species="THF" stoichiometry="1." />
<speciesReference species="TRIMETHYLSULFONIUM" stoichiometry="1." />
</listOfProducts>
</reaction>
<reaction id="R458_TRANS-CINNAMATE-2-MONOOXYGENASE-RXN" reversible="false"  name="R458_TRANS-CINNAMATE-2-MONOOXYGENASE-RXN" >
<listOfReactants>
<speciesReference species="CPD-674" stoichiometry="1." />
<speciesReference species="NADPH" stoichiometry="1." />
<speciesReference species="OXYGEN-MOLECULE" stoichiometry="1." />
</listOfReactants>
<listOfProducts>
<speciesReference species="2-COUMARATE" stoichiometry="1." />
<speciesReference species="NADP" stoichiometry="1." />
<speciesReference species="WATER" stoichiometry="1." />
</listOfProducts>
</reaction>
<reaction id="R459_1-PHOSPHATIDYLINOSITOL-KINASE-RXN" reversible="false"  name="R459_1-PHOSPHATIDYLINOSITOL-KINASE-RXN" >
<listOfReactants>
<speciesReference species="ATP" stoichiometry="1." />
<speciesReference species="L-1-phosphatidyl-inositols" stoichiometry="1." />
</listOfReactants>
<listOfProducts>
<speciesReference species="ADP" stoichiometry="1." />
<speciesReference species="CPD-1108" stoichiometry="1." />
</listOfProducts>
</reaction>
<reaction id="R460_NAG1P-URIDYLTRANS-RXN" reversible="false"  name="R460_NAG1P-URIDYLTRANS-RXN" >
<listOfReactants>
<speciesReference species="N-ACETYL-D-GLUCOSAMINE-1-P" stoichiometry="1." />
<speciesReference species="UTP" stoichiometry="1." />
</listOfReactants>
<listOfProducts>
<speciesReference species="PPI" stoichiometry="1." />
<speciesReference species="UDP-N-ACETYL-D-GLUCOSAMINE" stoichiometry="1." />
</listOfProducts>
</reaction>
<reaction id="R461_GLUTKIN-RXN" reversible="false"  name="R461_GLUTKIN-RXN" >
<listOfReactants>
<speciesReference species="ATP" stoichiometry="1." />
<speciesReference species="GLT" stoichiometry="1." />
</listOfReactants>
<listOfProducts>
<speciesReference species="ADP" stoichiometry="1." />
<speciesReference species="L-GLUTAMATE-5-P" stoichiometry="1." />
</listOfProducts>
</reaction>
<reaction id="R462_PRIBFAICARPISOM-RXN" reversible="false"  name="R462_PRIBFAICARPISOM-RXN" >
<listOfReactants>
<speciesReference species="PHOSPHORIBOSYL-FORMIMINO-AICAR-P" stoichiometry="1." />
</listOfReactants>
<listOfProducts>
<speciesReference species="PHOSPHORIBULOSYL-FORMIMINO-AICAR-P" stoichiometry="1." />
</listOfProducts>
</reaction>
<reaction id="R463_RXNQT-4141" reversible="false"  name="R463_RXNQT-4141" >
<listOfReactants>
<speciesReference species="GDP-L-GALACTOSE" stoichiometry="1." />
<speciesReference species="WATER" stoichiometry="1." />
</listOfReactants>
<listOfProducts>
<speciesReference species="CPDQT-4" stoichiometry="1." />
<speciesReference species="GMP" stoichiometry="1." />
</listOfProducts>
</reaction>
<reaction id="R464_FUCOKINASE-RXN" reversible="false"  name="R464_FUCOKINASE-RXN" >
<listOfReactants>
<speciesReference species="ATP" stoichiometry="1." />
<speciesReference species="L-FUCOSE" stoichiometry="1." />
</listOfReactants>
<listOfProducts>
<speciesReference species="ADP" stoichiometry="1." />
<speciesReference species="CPD-488" stoichiometry="1." />
</listOfProducts>
</reaction>
<reaction id="R465_2.4.2.38-RXN" reversible="false"  name="R465_2.4.2.38-RXN" >
<listOfReactants>
<speciesReference species="UDP-D-XYLOSE" stoichiometry="1." />
<speciesReference species="N4-N-ACETYL-BETA-D-GLUCOSAMINYL-12" stoichiometry="1." />
</listOfReactants>
<listOfProducts>
<speciesReference species="UDP" stoichiometry="1." />
<speciesReference species="N4-N-ACETYL-BETA-D-GLUCOSAMINYL-X" stoichiometry="1." />
</listOfProducts>
</reaction>
<reaction id="R466_PYRROLINECARBREDUCT-RXN-NADP" reversible="false"  name="R466_PYRROLINECARBREDUCT-RXN-NADP" >
<listOfReactants>
<speciesReference species="l-delta(1)-pyrroline_5-carboxylate" stoichiometry="1." />
<speciesReference species="NADPH" stoichiometry="1." />
<speciesReference species="PROTON" stoichiometry="1." />
</listOfReactants>
<listOfProducts>
<speciesReference species="NADP" stoichiometry="1." />
<speciesReference species="PRO" stoichiometry="1." />
</listOfProducts>
</reaction>
<reaction id="R467_ACSERLY-RXN" reversible="false"  name="R467_ACSERLY-RXN" >
<listOfReactants>
<speciesReference species="ACETYLSERINE" stoichiometry="1." />
<speciesReference species="HS" stoichiometry="1." />
</listOfReactants>
<listOfProducts>
<speciesReference species="ACET" stoichiometry="1." />
<speciesReference species="CYS" stoichiometry="1." />
</listOfProducts>
</reaction>
<reaction id="R468_RXN-6384" reversible="false"  name="R468_RXN-6384" >
<listOfReactants>
<speciesReference species="3-HYDROXY-PROPIONYL-COA" stoichiometry="1." />
<speciesReference species="WATER" stoichiometry="1." />
</listOfReactants>
<listOfProducts>
<speciesReference species="3-HYDROXY-PROPIONATE" stoichiometry="1." />
<speciesReference species="CO-A" stoichiometry="1." />
</listOfProducts>
</reaction>
<reaction id="R469_RXN-8310" reversible="false"  name="R469_RXN-8310" >
<listOfReactants>
<speciesReference species="CPD-8082" stoichiometry="1." />
</listOfReactants>
<listOfProducts>
<speciesReference species="CPD-8084" stoichiometry="1." />
</listOfProducts>
</reaction>
<reaction id="R470_RXN-8434" reversible="false"  name="R470_RXN-8434" >
<listOfReactants>
<speciesReference species="EPOXYSQUALENE" stoichiometry="1." />
</listOfReactants>
<listOfProducts>
<speciesReference species="CPD-8250" stoichiometry="1." />
</listOfProducts>
</reaction>
<reaction id="R471_1.2.3.14-RXN" reversible="false"  name="R471_1.2.3.14-RXN" >
<listOfReactants>
<speciesReference species="CPD-692" stoichiometry="1." />
<speciesReference species="OXYGEN-MOLECULE" stoichiometry="1." />
<speciesReference species="WATER" stoichiometry="1." />
</listOfReactants>
<listOfProducts>
<speciesReference species="CPD-693" stoichiometry="1." />
<speciesReference species="HYDROGEN-PEROXIDE" stoichiometry="1." />
</listOfProducts>
</reaction>
<reaction id="R472_4.2.3.16-RXN" reversible="false"  name="R472_4.2.3.16-RXN" >
<listOfReactants>
<speciesReference species="GERANYL-PP" stoichiometry="1." />
</listOfReactants>
<listOfProducts>
<speciesReference species="PPI" stoichiometry="1." />
<speciesReference species="CPD-4886" stoichiometry="1." />
</listOfProducts>
</reaction>
<reaction id="R473_RXN1F-347" reversible="false"  name="R473_RXN1F-347" >
<listOfReactants>
<speciesReference species="PHYTOENE" stoichiometry="1." />
</listOfReactants>
<listOfProducts>
<speciesReference species="99-DI-CIS-ZETA-CAROTENE" stoichiometry="1." />
</listOfProducts>
</reaction>
<reaction id="R474_PPENTOMUT-RXN" reversible="false"  name="R474_PPENTOMUT-RXN" >
<listOfReactants>
<speciesReference species="RIBOSE-1P" stoichiometry="1." />
</listOfReactants>
<listOfProducts>
<speciesReference species="RIBOSE-5P" stoichiometry="1." />
</listOfProducts>
</reaction>
<reaction id="R475_2.7.7.30-RXN" reversible="false"  name="R475_2.7.7.30-RXN" >
<listOfReactants>
<speciesReference species="CPD-488" stoichiometry="1." />
<speciesReference species="GTP" stoichiometry="1." />
</listOfReactants>
<listOfProducts>
<speciesReference species="GUANOSINE_DIPHOSPHATE_FUCOSE" stoichiometry="1." />
<speciesReference species="PPI" stoichiometry="1." />
</listOfProducts>
</reaction>
<reaction id="R476_ALPHA-L-FUCOSIDASE-RXN" reversible="false"  name="R476_ALPHA-L-FUCOSIDASE-RXN" >
<listOfReactants>
<speciesReference species="WATER" stoichiometry="1." />
<speciesReference species="AN-ALPHA-L-FUCOSIDE" stoichiometry="1." />
</listOfReactants>
<listOfProducts>
<speciesReference species="L-FUCOSE" stoichiometry="1." />
<speciesReference species="Alcohols" stoichiometry="1." />
</listOfProducts>
</reaction>
<reaction id="R477_DMK-RXN" reversible="false"  name="R477_DMK-RXN" >
<listOfReactants>
[truncated: 417,391 more chars]
