# Supplementary material for: A new computational method to split large biochemical networks into coherent subnets
Source: BMC Syst Biol. 2011 Feb 7;5:25. doi: 10.1186/1752-0509-5-25 (PMC3045323; doi:10.1186/1752-0509-5-25)
Supplement: Additional file 4 — External Metabolites. Listing of default external metabolites, specified as Biocyc compound ID's. [file 1752-0509-5-25-S4.TXT]

%%%%%%%%% Environment molecules and ions %%%%%%%%%%%%%%%%%%%%%%%%%%
WATER 	
OXYGEN-MOLECULE 
CARBON-DIOXIDE 
AMMONIA 
PROTON 
E- 
NITRITE 
NITRATE 
S2O3 
SO3 
SULFATE 		% SO4
Pi 		% inorganic phosphate

	% Molecules assumed ubiquitous, e.g. because involved in many reactions
	% or in important biological functions
HYDROGEN-PEROXIDE 
HCO3 
SUPER-OXIDE 	% O2-
PPI 		% pyrophosphate
AMMONIUM 
CHOLINE          % fundamental metabolite for fatty acid and lipid metabolism, 
		% synthesised by several pathways
CHORISMATE 	% raw material for aromatic amino acids
ISOCHORISMATE    % links to menaquinone and phylloquinone synthesis, and hence
		% to thiamin, chlorophyl synth etc; isomerisation not constrained by 
		% other compoounds anyway.

%%%%%%%%% From catabolism (glycolysis, pentose pathway, citrate cycle) %%%%%%
		% Sugar phosphates
DIHYDROXY-ACETONE-PHOSPHATE 	% Triose
GAP 				% Triose
ERYTHROSE-4P 			% Tetrose
RIBOSE-1P 			% Pentose
RIBOSE-5P 			% Pentose
RIBULOSE-5P 			% Pentose
L-RIBULOSE-5P 			% Pentose
XYLULOSE-5-PHOSPHATE 		% Pentose
FRUCTOSE-6P 			% Hexose
FRUCTOSE-16-DIPHOSPHATE 		% Hexose
GALACTOSE-1P 			% Hexose
MANNOSE-1P 			% Hexose
MANNOSE-6P 			% Hexose
GLC-1-P 				% Hexose
GLC-6-P 				% Hexose
ALPHA-GLC-6-P 			% Hexose
		% alpha-keto acids
PYRUVATE 
OXALACETIC_ACID 
%MAL 	% Malate, an isomer of Oxalacetic acid
2-KETOGLUTARATE 
		% pep
PHOSPHO-ENOL-PYRUVATE 

		% from photosynthesis, starch/sucrose degradation 
%GLC 	% glucose
%ALPHA-GLUCOSE 

		% from aerobic/anaerobic respiration, TCA cycle 
%SUC 	% succinate

%%%%%%%%%%%%%%%%% Carrier molecules %%%%%%%%%%%%%%%%%%%%%%%%%%%%%%%%%%%%%%%%%
ATP 
ADP 
AMP 
GTP 
GDP 
GMP 
Donor-H2 
Acceptor 
NADPH 
NADP 
NADH 
NAD 
FADH2 
FAD 
THF 
METHYLENE-THF 
S-ADENOSYLMETHIONINE 
ADENOSYL-HOMO-CYS 
UDP-GLUCOSE      % metabolism of glycogen,starch,cellulose, many other processes
CO-A 
MALONYL-COA  	% raw material for fatty acid synthesis
ACETYL-COA 
SUC-COA 
