# Supplementary material for: A new computational method to split large biochemical networks into coherent subnets
Source: BMC Syst Biol. 2011 Feb 7;5:25. doi: 10.1186/1752-0509-5-25 (PMC3045323; doi:10.1186/1752-0509-5-25)
Supplement: Additional file 5 — Demonstration network layout. The network layout shown in Figure 8, with all metabolite and reaction nodes labelled with their Biocyc ID's and names. [file 1752-0509-5-25-S5.XLS]

## Sheet: Sheet2
R17	R26	R43	R52	R90	R95	R100	R106	R117
R13	R19	R26	R83	R90	R95	R100	R106	R108	R117
R17	R26	R90	R95	R100	R106	R111	R117
R13	R26	R50	R83	R90	R95	R100	R106	R117
R19	R26	R34	R74	R83	R90	R95	R100	R108	R117
R26	R34	R50	R74	R83	R90	R95	R100	R117
